# Supplementary material for: Genetic Dissection of Root Angle of Brassica napus in Response to Low Phosphorus
Source: Front Plant Sci. 2021 Jul 29;12:697872. doi: 10.3389/fpls.2021.697872 (PMC8358456; doi:10.3389/fpls.2021.697872)
Supplement: Supplementary Table 1 — Key genes involved in root gravitropism in Arabidopsis. [file Data_Sheet_1.xlsx]

## Sheet: Table S1 
Supplementary Table 1 Key genes involved in root gravitropism in Arabidopsis
Category	Genes in Arabidopsis	Gene name	Short discription	Protein/kinase	References
Gravity perception	AT1G68370	ARG1	Alterd response to gravity 1	Dna J protein	Boonsirichai et al., 2003
	AT1G59980	ARL2	ARG1-LIKE 2	Dna J protein	Guan et al., 2003
	AT3G09820	ADK1	Adenosine kinase 1	Adenosine kinase	Young et al., 2006
	AT5G51820	PGM	Phosphoglucomutase	Phosphoglucomutase	Caspar and Pickard, 1989
	AT1G10760	SEX1	STARCH EXCESS 1	Pyruvate phosphate dikinase	Vitha et al., 2007
	AT5G14090	LAZY1	ATLAZY1	IGT gene family	Taniguchi et al., 2017
	AT1G13180	DIS1/ARP3	ACTIN-RELATED PROTEIN 3	Actin-like ATPase superfamily protein	Zou et al., 2016
Root gravitropic signal transmission	AT1G73590	PIN1	PIN-FORMED 1	Auxin efflux carrier	Xi et al., 2016
	AT5G57090	PIN2/EIR1/AGR1/WAV6	AGRAVITROPIC ROOT 1/PIN-FORMED 2	Auxin efflux carrier	Sukumar et al., 2009
	AT1G70940	PIN3	PIN-FORMED 3	Auxin efflux carrier	Friml et al., 2002
	AT2G01420	PIN4	PIN-FORMED 4	Auxin efflux carrier	Rosquete et al., 2013
	AT1G23080	PIN7	PIN-FORMED 7	Auxin efflux carrier	Ruiz Rosquete et al., 2018
	AT2G38120	AUX1	AUXIN RESISTANT 1	Auxin influx carrier	Bennett et al., 1996
	AT2G36910	PGP1	P-GLYCOPROTEIN 1	ABC transporter family	Lin and Wang, 2005
	AT2G47000	PGP4	P-GLYCOPROTEIN 4	ABC transporter family	Terasaka et al., 2005
	AT3G28860	PGP19	P-GLYCOPROTEIN 19	ABC transporter family	Lin and Wang, 2005
	AT2G24610	CNGC14	Cyclic nucleotide-gated channel 14	Cyclic nucleotide gated channel family	Shih et al., 2015
	AT1G13980	GNOM	a GDP/GTP exchange factor	ARF-GEF	Geldner et al., 2003
	AT1G54990	AXR4	AUXIN RESISTANT 4	alpha/beta-Hydrolases superfamily protein	Hobbie and Estelle, 1995
	AT5G55910	D6PK	D6 protein kinase	Protein kinase	Barbosa et al., 2014
	AT1G25490	RCN1	ROOTS CURL IN NPA	Protein phosphatase 2A	Garbers et al., 1996
	AT5G13930	TT4	TRANSPARENT TESTA 4	Chalcone and stilbene synthase family protein	Buer et al., 2006
	AT4G23640	TRH1	TINY ROOT HAIR 1	Potassium transporter family protein	Vicente-Agullo et al., 2004
	AT2G02820	MYB88	myb domain protein 88	Myb transcription factor	Wang et al., 2015
	AT1G14350	FLP	FOUR LIPS	R2R3-MYB transcription factor	Wang et al., 2015
	AT2G19500	CKX2	cytokinin oxidase 2	oxidase/dehydrogenase	Waidmann et al., 2019
	AT4G26200	ACS7	1-amino-cyclopropane-1-carboxylate synthase 7	A type III ACC synthase	Huang et al., 2013
	AT5G52350	EXO70A3	exocyst subunit exo70 family protein A3	exocytosis factor	Ogura et al., 2019
	AT1G53700	WAG1	PROTEIN KINASE 3 ARABIDOPSIS THALIANA	protein‐serine/threonine kinases	Santner and Watson, 2006
	AT3G14370	WAG2	PsPK3-like gene	protein‐serine/threonine kinases	Santner and Watson, 2006
	AT4G21160	ZAC/AGD12	ARF-GAP DOMAIN 12	calcium-dependent proteins	Dümmer et al., 2016
	AT1G70800	EHB1	ENHANCED BENDING 1	calcium-dependent proteins	Dümmer et al., 2016
	AT4G23130	CRK5	cysteine-rich RLK (RECEPTOR-like protein kinase) 5	a receptor-like protein kinase	Rigó et al., 2013
Gravitropic response	AT1G05180	AXR1	AUXIN RESISTANT 1	NAD(P)-binding Rossmann-fold superfamily protein	Leyser et al., 1993
	AT3G23050	AXR2/IAA7	AUXIN RESISTANT 2	AUX/IAA protein	Timpte et al., 1994; Nagpal et al., 2000
	AT1G04250	AXR3	AUXIN RESISTANT 3	AUX/IAA protein	Leyser et al., 1996
	AT4G14550	IAA14/SLR1	INDOLE-3-ACETIC ACID INDUCIBLE 14	AUX/IAA protein	Fukaki et al., 2002, 2005
	AT1G04240	IAA3/SHY2	INDOLE-3-ACETIC ACID INDUCIBLE 3	AUX/IAA protein	Weijers et al., 2005
	AT5G20730	ARF7/NPH4	AUXIN RESPONSE FACTOR 7	auxin response factor	Okushima et al., 2005
	AT1G19220	ARF19	auxin response factor 19	auxin response factor	Okushima et al., 2005
	AT3G62980	TIR1	TRANSPORT INHIBITOR RESPONSE 1	F-box/RNI-like superfamily protein	Dharmasiri et al., 2005; Kepinski and Leyser, 2005
	AT3G05630	PLDZ2	phospholipase D zeta2	phospholipase D	Li and Xue, 2007
	AT1G59750	ARF1	AUXIN RESPONSE FACTOR 1	AUX/IAA proteins	Gray et al., 2001
	AT4G31820	ENP	ENHANCER OF PINOID	NPH3 family protein	Li et al., 2011
	AT2G14820	NPY2	NAKED PINS IN YUC MUTANTS 2	NPH3 family protein	Li et al., 2011
	AT5G67440	NPY3	NAKED PINS IN YUC MUTANTS 3	NPH3 family protein	Li et al., 2011
	AT2G23050	NPY4	NAKED PINS IN YUC MUTANTS 4	NPH3 family protein	Li et al., 2011
	AT4G37590	NPY5	NAKED PINS IN YUC MUTANTS 5	NPH3 family protein	Li et al., 2011
	AT2G28880	PABA	para-aminobenzoate	para-aminobenzoate (PABA) synthase	Nziengui et al., 2018
	AT2G02950	PKS1	phytochrome kinase substrate 1	plasma membrane-associated protein	Boccalandro et al., 2008
	AT3G45780	PHOT1	phototropin 1	protein serine/threonine kinase	Boccalandro et al., 2008
	AT1G77740	PIP5K2	phosphatidylinositol-4-phosphate 5-kinase 2	Kinase	Wang et al., 2009
	AT4G14960	TUA6	Tubulin alpha-6	Tubulin/FtsZ family protein	Bao et al., 2011
	AT1G04820	TUA4	Tubulin alpha-4 chain	Tubulin/FtsZ family protein	Bao et al., 2011
	AT3G20130	GPS1	GRAVITY PERSISTENT SIGNAL 1	cytochrome P450 monooxygenase	Withers et al., 2013
	AT3G22590	PHP/CDC73	PLANT HOMOLOGOUS TO PARAFIBROMIN	NA polymerase II accessory factor	Toal et al., 2018
	AT1G72490	DRO1/LAZY4/ATNGR2	DEEPER ROOTING 1	IGT gene family	Ge and Chen, 2016; Guseman et al., 2017
	AT1G19115	DRO2/LAZY3/ATNGR3	DEEPER ROOTING 2	IGT gene family	Ge and Chen, 2016; Guseman et al., 2017
	AT1G17400	DRO3/LAZY2/ATNGR1	DEEPER ROOTING 3	IGT gene family	Ge and Chen, 2016; Guseman et al., 2017
	AT5G50400	PAP27	purple acid phosphatase 27	protein serine/threonine phosphatase	Toal et al., 2018
	AT5G20520	wav2	wavy growth 2	Bem46-like protein	Mochizuki et al., 2005

## Sheet: Table S2 
Supplementary Table 2 Root angle of all the first order lateral roots of 30 genotypes of Brassica napus
Inbred lines	Line number	Sides on the primary root	Lateral root angle in right side and left side from the hypocotyl
			Lateral 1	Lateral 2	Lateral 3	Lateral 4	Lateral 5	Lateral 6	Lateral 7	Lateral 8	Lateral 9	Lateral 10	Lateral 11	Lateral 12	Lateral 13	Lateral 14	Lateral 15	Lateral 16	Lateral 17	Lateral 18	Lateral 19	Lateral 20	Lateral 21	Lateral 22	Lateral 23	Lateral 24	Lateral 25	Lateral 26
Yan81-2	5-1	Left	77.047	76.23	77.071	74.781	68.459	84.127	73.462	80.042	77.179	76.691	68.405	76.759	80.727
		Right	68.35	70.777	68.947	69.914	69.344	53.205	73.488	77.614	83.848	75.489	83.589	79.426	95.315	71.996	46.332	85.03
	5-2	Left	91.193	80.37	83.972	69.986	81.027	75.964	68.199
		Right	66.14	12.236	69.465	83.698	70.866	62.387	76.541	68.552	80.538	76.218	76.675	81.87	82.235	90
	5-4	Left	91.193	80.37	83.972	69.986	81.027	75.964	68.199	87.032	95.877	65.037	73.519	86.116	80.395	73.12	82.342	64.163	63.435	85.601	93.366
		Right	66.14	12.236	69.465	83.698	70.866	62.387	76.541	68.552	80.538	76.218	76.675	81.87	82.235	66.975	79.509	50.117	83.991	69.444	79.599	73.337	71.03	51.452	60.353	58.279	90.174	88.047
	5-5	Left	8.412	19.832	21.251	23.394	27.848	39.908	89.377	74.578	91.995	67.834	67.834
		Right	41.73	54.749	57.903	59.285	72.429	52.125	75.343
	5-6	Left	71.565	80.033	73.342	77.005	79.528	79.97	80.727	76.405	72.672	83.956
		Right	82.405	66.755	69.925	79.064	75	80.287	76.64	77.692	71.313	57.804	76.759	73.301
	5-7	Left	103.431	4.475	58.671	58.364	80.727	71.114	75.606	72.897	85.156	95.711
		Right	52.734	50.711	38.157	49.086	64.496	63.654	78.024	70.665	53.569	65.225
	5-8	Left	75.706	46.432	62.021	90
		Right	90.415	86.035	76.293	77.152	67.521	59.421
	5-9	Left	87.563	87.366	89.669	76.759	82.33	83.633	89.008	84.002	83.367	84.904	88.112	77.135	83.418	86.028	85.696	86.186	62.241
		Right	76.159	83.432	85.175	84.267	73.431	88.42	81.119	98.13	98.531	89.012	76.675	76.264
	5-11	Left	74.521	79.895	85.179	69.444
		Right	82.614	85.285	90.474	90	83.047	76.329	75.964	61.085	63.792	57.529	59.931
	5-14	Left	62.481	104.621	69.905	72.741	67.999	76.47	76.819	77.293	76.792	79.144	68.806	65.095
		Right	86.309	63.874	66.857	77.471	69.647	75.782	76.352	75.59	78.476	77.709	73.78	78.064	75.411	76.651	73.301	68.749
	5-15	Left	57.68	63.943	72.688	72.019	66.801	75.914	77.535	39.75	64.916	75.403	72.824	51.147	68.962
		Right	85.208	71.844	74.602	73.301	84.182	89.018	84.251	87.178	80.91	90
	5-16	Left	76.357	79.097	77.504	81.536	79.267	92.01	80.218	89.091	92.121	107.103
		Right	83.66	76.128	68.29	69.212	70.809	79.011	75.48	77.062	71.483	64.754	78.032	82.681	75.964	78.366	76.866	45
Qianyou331	8-1	Left	63.298	76.354	53.756	61.44	64.335	73.097	105.322	75.217	66.615
		Right	83.211	80.64	83.224	93.612	77.931	82.381	90	94.97
	8-2	Left	98.531	103.671	71.012	45	66.541	77.005
		Right	66.463	111.477	105.422	83.83	91.157	98.881	81.937	93.225	78.857	71.405	84.685
	8-3	Left	123.69	109.654	77.795	60.48	68.35	67.333	68.337	69.723	64.296	90.498	65.26	82.235
		Right	45	71.249	73.501	77.593	66.615	73.174	81.254	69.724	78.959	77.775	75.719	73.54
	8-5	Left	68.149	78.145	83.85	80.826	81.027	79.695	80.181	77.56	86.934	87.23	45.955	65.298	59.237	79.38	57.995
		Right	43.68	74.476	43.283	50.45	68.199	64.561	73.698	68.459	60.876	70.75	67.166
	8-6	Left	79.859	74.84	62.958	66.689	74.524	70.649	76.551	80.937	69.528	76.103	63.435	71.565
		Right	51.473	81.703	81.287	70.047	61.841	67.533	77.196	58.7	68.334	83.157	80.238	58.151	61.928	72.3	70.498	77.005
	8-7	Left	69.814	46.153	82.037	78.794	77.159	86.035	79.346	71.358	69.353	73.301	65.056	77.3	74.578
		Right	76.464	70.017	66.552	81.439	75.842	77.005	74.416	72.607	83.024	84.35	78.821	75.392	67.653
	8-8	Left	79.778	61.255	63.301	65.556	73.232	86.859	79.267	68.646	61.54	82.725	83.517	71.565	74.876
		Right	71.438	85.186	67.38	76.522	75.303	74.407	71.565	77.905
	8-10	Left	75.269	80.489	78.874	65.264	53.416	59.574	59.744	54.841	59.772	76.373
		Right	77.196	69.775	60.681	51.201	69.365	59.509	59.601	57.804	64.496	81.304	73.301	91.79	84.174
	8-11	Left	66.194	65.608	52.842	57.912	65.383	69.528	75.805	63.708	69.928	80.789
		Right	69.974	75.177	75.192	79.548	80.059	78.629	85.135	83.395	74.055	74.055
	8-12	Left	124.249	68.101	82.556	70.201	73.388	68.939	71.98	75.136	84.527	77.32	90.546	80.538	62.103
		Right	73.74	67.92	68.463	73.379	72.292	78.474	67.546	75.579	81.87	77.242	90
	8-13	Left	73.985	28.551	7.028
		Right	10.192	74.578	68.827
	8-14	Left	75.25	75.311	72.244	81.088	80.704	83.31	80.126	65.961	71.31	76.832	83.393	80.493	81.006	80.538	81.87
		Right	77.196	71.745	72.454	73.909	79.674	70.507	61.152	90	83.83
	8-15	Left	63.435	77.905	43.468	43.059	50.539	54.554	59.507	65.086	49.97	63.435
		Right	62.447	71.988	71.934	60.597	59.992	63.435
	8-16	Left	87.537	61.049	68.228	57.67	47.789	60.193	71.857	55.539	69.8	68.459	61.113
		Right	62.475	76.462	77.939	69.033	68.443	45	49.909	56.689	59.85	62.843	64.217	58.465	75.964
SWU43	14-1	Left	66.386	73.785	78.69	66.801	3.366	77.217	70.346	66.038
		Right	80.074	72.646	77.137	50.281	62.913	79.205	90
	14-2	Left	98.606	59.257	76.787	81.924	80.467	82.126	81.741	96.582
		Right	59.349	78.805	78.337	71.348	67.286
	14-3	Left	79.958	98.259	58.285	82.504	86.987
		Right	90	67.457	90.494	74.134
	14-4	Left	91.975	83.49	81.338	80.874	48.814	84.066	84.228	85.914	84.495	78.267	46.521	74.624	90
		Right	36.384	76.43	70.346	76.701	76.452	71.407	73.523	84.764	87.691
	14-6	Left	73.426	77.905	79.611	63.869	68.369	75.353	87.492	87.99	82.147
		Right	95.711	79.618	77.607	82.694	69.944	53.059	66.801	51.843	55.008
	14-7	Left	86.634	61.699	85.601	69.775
		Right	56.31	79.992	67.38	82.823	93.9	93.327
	14-8	Left	86.186	76.651	96.17	52.346	70.246	55.577	58.05
		Right	53.13	65.136	78.043	88.107	83.66	63.759	83.392	84.188
	14-9	Left	82.384	100.561	81.83	79.695	78.582	86.262	80.816	83.938	82.875	84.872	87.436	93.366
		Right	64.592	58.241	62.083	59.534	74.236	55.909	83.933	48.18
	14-11	Left	63.435	70.78	74.096	75.141	80.462	87.114	77.376	90	91.591	94.014	86.511	92.291
		Right	53.499	56.454	27.807	88.249	8.059	77.005	74.104	70.61	80.672	78.84
	14-12	Left	82.405	84.123	87.455	81.241	88.277	84.189	80.538	78.378	66.915	73.072	56.31
		Right	69.55	78.294	68.912	70.051	75.548	77.578	77.519	76.512	72.316	72.249	77.991
	14-15	Left	77.833	80.591	77.255	69.2	77.262	74.662	75.434	74.427	51.911
		Right	98.881	86.009	84.644	83.703	83.791	81.511	73.726	68.078	72.031	77.125	81.035	79.695
	14-16	Left	80.106	80.134	82.648	57.245	60.041	68.164	80.981	70.937	67.62	75.107	77.735	62.319	70.346
		Right	78.179	90.666	77.957	85.486	69.887	83.737	72.459	69.17	84.83
SWU45	16-1	Left	69.528	76.992	82.304	82.219	76.897	78.232	61.39
		Right	64.799	52.041	75.964	73.018	67.103	63.804	69.784	66.729	76.483
	16-2	Left	52.275	55.886	86.934	62.765	79.38	80.754
		Right	46.548	61.557	63.75	75.311	66.297
	16-5	Left	56.443	45.431	49.662	17.316	18.546	39.068
		Right	60.945	56.31	73.571	61.844	69.647	64.722	66.457	62.076	60.695	53.973
	16-6	Left	29.597	60.255	36.052	42.166
		Right	95.711	103.392	102.609	98.499	92.309	20.556	66.721
	16-7	Left	72.719	43.357	69.749	56.65	62.85	64.411	61.04	68.839	73.496	79.38
		Right	56.31	53.746	66.092	60.848	64.673	67.521	69.372	72.368	69.57	69.019
	16-8	Left	78.476	78.056	57.68	58.285	53.379	78.366
		Right	71.917	100.176	87.357	100.008
	16-9	Left	64.411	67.15	58.241	55.448	58.811	66.98	70.274	62.898	60.524	60.876	75.964
		Right	61.354	62.827	76.073	71.128	78.035	84.806	70.608	79.177	74.745
	16-10	Left	70.787	49.141	52.24	55.098	55.244	66.695	80.151	67.834
		Right	39.144	59.882	60.255	56.31	72.607	66.35	53.662	60.255	62.904
	16-11	Left	57.344	57.279	59.119	61.323	64.195	74.954	64.338	66.801	74.917	75.483	70.346	60.479	68.199	69.444	66.801
		Right	73.393	71.694	61.614	73.133	63.705	74.095	77.735	64.783	70.53	76.608	64.179	79.216
	16-12	Left	48.366	69.696	68.513	64.916	71.919	75.91	73.935	67.82	58.339	64.021	65.868	61.482	68.38	70.017	53.354	46.848
		Right	72.216	82.405	69.444	69.638	78.408	74.181	72.3	72.728	81.048	70.448	58.125	63.506	67.041	48.991
	16-13	Left	66.01	76.684	62.812	60.018	61.148	72.13	70.238	69.399	80.961	71.565
		Right	68.199	56.31	65.078	68.339	69.326	66.228	62.61	74.856	65.848	88.315	67.569	67.937	69.852	64.702	90
	16-14	Left	62.865	60.945	63.622	64.374	69.237	69.27	72.022	72.884	71.017	71.565	67.62
		Right	68.749	63.435	56.399	68.199	39.457	21.51	60.47	60.154	88.727
	16-15	Left	75.069	82.659	59.791	59.891	59.574	56.401	58.428	66.155	69.326	65.695	20.41
		Right	79.992	90	77.935	72.096	62.305	18.435	75.964	70.346
	16-16	Left	68.523	78.69	76.651	64.394	66.079	61.579	64.722	67.828	115.606	81.043	75.964	78.541	66.501
		Right	71.03	67.433	73.867	74.592	74.745	71.398	71.262	93.774	62.963
Chuanyou18	30-1	Left	75.057	72.443	85.161	99.181	72.525	82.991	86.594	83.501	73.072	66.371
		Right	72.719	68.569	59.91	68.663	71.44	51.582	68.559	79.695	66.628	67.007	67.306
	30-2	Left	77.869	74.345	78.043	79.859	77.442	79.811	82.36	66.982	68.939	68.552
		Right	81.384	92.246	88.264	75.763	81.451	65.925	64.699	67.97
	30-3	Left	69.689	53.521	69.992	67.087	71.944	66.425	71.395	77.471	66.038
		Right	72.132	63.631	71.735	65.821	48.088	58.416	56.904	56.997	67.584
	30-5	Left	80.538	75.024	69.582	72.265	73.516	73.055	79.875	78.311	78.69	67.38
		Right	68.199	56.929	61.314	63.065	72.695	70.017	68.091	90	92.437	76.831	72.376
	30-6	Left	90	75.774	80.858	75.069	75.51	78.69	81.384	84.806	77.005
		Right	69.677	71.878	73.453	89.433	83.928	75.256	76.885	83.234
	30-7	Left	69.762	81.607	72.79	85.741	80.272	68.356
		Right	37.476	58.465	72.031	64.269	69.228	64.604	72.806	73.248	79.749	78.69	68.385
	30-8	Left	59.859	69.179	74.632	61.728	51.044	67.834
		Right	52.352	61.928	89.17	92.083	108.435
	30-9	Left	69.693	70.852	69.444	67.38	65.556
		Right	72.181	74.055	79.54	72.181	79.902	96.009	79.066	85.515	81.87	86.055
	30-10	Left	80.91	41.399	57.724	66.228	62.354	62.176	65.556	57.995
		Right	81.87	80.218	78.44	73.379	74.745	78.826	84.242	79.028	57.391	72.072
	30-11	Left	87.101	74.904	61.39	68.369	74.291	78.69	61.074	83.517	95.906	87.138
		Right	71.565	55.784	55.864	57.265	47.087	56.703	48.211	52.621	50.114	58.948	63.883	64.511
	30-12	Left	93.55	90.707	73.71	75.964	79.306	76.399	69.326	67.249
		Right	72.646	68.962	74.055	55.804	49.268	65.095	70.133	71.748	61.65	60.154	74.324	68.749	77.926
	30-13	Left	88.21	73.726	73.713	81.127	84.203	90.409	90.582	80.059	86.634	87.546	83.918	89.293	82.539	88.636	90	83.29
		Right	90	99.019	98.616	91.975	71.565	57.265	59.036	60.44	56.185	53.543	62.205	58.173	45.55	75.888	72.072	70.034	77.284	74.554
	30-14	Left	70.253	72.051	69.869	74.37	70.275	65.331	62.879	62.758	61.468	67.62
		Right	77.905	81.027	81.995	62.554	75.964	72.593	73.142	72.115	64.674	54.228	74.501	68.749	74.794	66.098
	30-15	Left	77.367	81.075	83.082	84.685	92.911	94.502	93.504	83.66	79.287	77.905	90
		Right	71.565	82.725	72.937	80.91	85.272	75.579	80.106
	30-16	Left	81.837	76.316	84.413	82.278	95.102	64.799	92.936	71.565
		Right	78.69	73.072	64.274	83.911	69.734	69.444	77.149
CY12Q21535-N3	37--1	Left	89.182	69.171	69.796	67.643	73.661	96.71	76.86	76.515	74.597	71.123	77.005	77.735	78.198	70.074	76.931	79.216	77.471
		Right	62.868	69.135	68.499	70.08	74.982	91.332	82.372	94.921	95.528	92.175
	37--2	Left	90	82.6	47.003	58.392	60.709
		Right	55.437	72.646	79.919	71.565	109.29
	37--3	Left	97.829	54.53	45	58.325	71.565
		Right	30.292	81.87	81.634	53.545	65.256
	37--4	Left	74.184	58.856	61.415	63.508	63.02	66.208	67.166	68.682	75.638	69.749	76.636	77.56	75.005	65.273	66.438	74.624	69.37	68.025	74.291
		Right	78.959	74.526	78.593	76.988	70.968	71.382	81.119	69.578	76.321	77.863
	37--6	Left	67.38	63.939	64.579	60.745	69.001	63.866	66.077	60.604	62.027	57.911	61.164	65.632	75.48	71.44	65.031	75.7	72.759	71.222	68.962	63.435	53.842
		Right	57.529	71.847	74.578	70.891	71.694	80.151	80.194	80.283	77.775	70.532	73.863	72.019	70.852	65.993	63.877
	37--7	Left	65.65	65.571	73.74	63.819	61.189	63.435	67.227	68.597	76.592	70.967	65.333	72.496	74.249
		Right	61.232	66.915	76.921	75.651	76.255	82.875	75.964	75.324	70.039	69.766	66.583	82.304	73.993	60.396	71.372
	37--8	Left	74.634	92.045	49.718	49.154	50.604	78.69	66.391	59.877	71.342	57.848	62.042	71.03	57.74	62.92	74.338
		Right	67.457	77.619	66.727	67.023	71.834	74.055	65.647	77.746	71.681	65.975	62.22
	37--9	Left	77.816	89.226	100.784	61.504	36.416	61.607	57.529	49.914
		Right	63.435	60.154	71.565	58.349	59.76	76.278
	37--10	Left	83.66	67.668	78.408	64.109	62.7	75.5	65.875	68.234	65.54	61.482	66.493	55.035	62.892	57.025	57.137	62.021	65.376	74.578	66.318	69.894	70.115	78.179	74.745	70.017
		Right	69.102	69.937	67.132	77.385	72.137	75.379	69.036	65.344	86.248	67.423
	37--11	Left	69.138	90	70.045	71.977	48.814	66.882	72.575	66.606	71.358	75.466	60.255	69.057	61.44	106.991
		Right	57.381	53.13	53.13	62.272	69.538	52.083	59.128	70.115	65.583	71.701	73.843	67.286	73.082	72.121	71.095	64.173	63.715
	37--12	Left	58.213	59.414	63.492	69.069	72.824	72.671	58.874	61.529	69.444	67.237	65.136	63.792	64.699	70.891	73.74	78.69	68.749
		Right	69.444	67.036	63.435	57.075	69.905	79.599	62.118	68.651	64.238	61.892	61.049	88.603	80.838	74.745	79.114	75.586
	37--13	Left	62.049	61.361	66.801	64.081	69.071	73.985	73.573	80.949	63.435	62.987	67.647	83.346	66.949	60.642	61.144	60.524
		Right	76.759	68.477	83.157	78.007	64.94	70.453	74.407	75.069	68.037	62.478	64.654
	37--14	Left	45.855	66.353	72.313	81.911	64.566	75.6	77.55	66.105	71.704	77.593	64.134	66.801
		Right	57.995	68.962	76.264	69.59	85.236	68.895	79.032	74.919	66.741	76.988	77.829	71.497	84.053	72.269	74.954	75.446
	37--15	Left	80.538	63.296	66.841	67.537	73.845	67.72	69.707	69.51	72.684	55.452	65.191	66.084	68.369	66.038	79.216	78.69	68.962
		Right	77.005	85.03	75.53	77.164	73.106	83.48	75.643	74.025	70.378	67.289	77.754	71.717	69.532
	37--16	Left	88.059	79.89	79.242	46.397	77.985	77.136	76.021	75.337	74.678	76.759	74.407	65.323	75.677	70.974	90
		Right	82.875	71.565	67.218	71.996	71.089	74.745	68.847	73.072	74.24	80.327	77.55	77.867	69.01	63.343	72.846	77.957	73.972	70.756	67.102	69.702	65.225	67.3	64.85
10-804	54--2	Left	61.082	75.719	65.475	65.854	68.124	83.29	78.311	82.405
		Right	63.435	70.427	76.464	64.654	67.906	63.328	61.504	56.31	106.504
	54--3	Left	60.63	64.785	71.053	73.118	53.13	79.695	86.82	72.255	61.39	75.069	68.199
		Right	84.289	84.289	77.005	69.075	60.255	54.782	90	53.848	60.616	53.563
	54--4	Left	72.553	66.961	63.435	83.884
		Right	60.046	54.904	77.005	51.558
	54--5	Left	82.942	32.501	54.246	70.427	34.509	63.435	41.634	57.265	56.31
		Right	70.054	63.895	17.526	75.964	77.735	61.587	71.421
	54--6	Left	79.401	90	72.759
		Right	69.864	67.62	49.059	59.56
	54--7	Left	44.756	63.435	66.038	57.7	62.103	50.906
		Right	32.471	35.572	39.307
	54--8	Left	58.671	35.44	39.258	45.17	48.305
		Right	58.736	48.417	52.779
	54--9	Left	52.549	78.158	68.552	83.29	77.905	70.56
		Right	59.421	62.447	61.189	78.69
	54--10	Left	55.62	9.993	41.634	35.747
		Right	26.805	65.772
	54--11	Left	52.512	74.578	34.624
		Right	7.322	53.451
	54--12	Left	56	52.125	76.839	61.02	73.163	54.039	75.426	71.565
		Right	90	90	70.56	70.641	59.931	74.358	62.319	50.194	63.435	48.298	66.371	72.801	52.074	59.783	58.988	75.34
	54--13	Left	87.58	83.884	48.691	45	46.824	67.751
		Right	81.995	79.992	90	62.7	61.39	64.799
	54--14	Left	51.506	72.897	75.964	67.751	72.255	65.695	74.476	75.393	79.077	73.388	74.745
		Right	56.889	79.38	62.21	58.286	74.745	27.86	101.634	90
	54--15	Left	72.759	62.815	52.053	55.319	58.722	66.062	73.434	69.015	78.44	65.376
		Right	77.471	70.346	74.745	68.429	73.301	78.887	83.501	69.567	63.919	60.201	54.711	52.792
1368	68--1	Left	71.175	63.817	92.407	94.44	81.611	83.737	88.409	100.491	102.043	84.936	97.696	83.29
		Right	65.209	63.435	72.897	73.887	73.856	78.275	79.046	68.199	69.114	79.361	76.895	80.011	80.266	77.521	71.966	70.813	78.996
	68--2	Left	83.83	73.943	83.841	81.158	90.567	76.759	83.29	90	108.435	85.236
		Right	81.254	80.91	90	73.405	79.523	80.407	93.652	60.751
	68--3	Left	70.039	70.608	70.812	75.911	63.153	80.34	80.362	79.695	87.709
		Right	73.56	85.179	83.14	47.49	69.146	75.069
	68--4	Left	79.38	72.801	68.199	64.526	59.315	73.586	89.608	88.152	90.881	90	82.476	78.93	71.565
		Right	60.656	79.695	86.906	86.698	78.996	74.168	70.594	88.99	98.359	96.077	98.13	94.733	92.8
	68--5	Left	75.347	76.643	84.256	78.612	76.747	85.601	86.424	83.182	83.032	81.501	81.754	82.776	76.201	77.125	59.621	71.565	66.371
		Right	90	85.914	83.019	78.541	77.735	82.626	82.614	75.593	82.716	72.493	79.944	77.652	76.827	79.16	77.132	71.154	69.963	72.357	84.336
	68--6	Left	83.406	82.383	81.798	88.247	83.66	83.977	81.529	94.16	81.741	80.134	77.276
		Right	90	73.496	90	75.964	82.977	73.836	82.909	80.894	81.205	86.978	80.197	95.505
	68--7	Left	82.171	79.216	77.196	86.127	76.271	84.685	84.56	76.218	83.108	86.906	83.884
		Right	86.634	74.358	90	93.691	73.56	90.955	86.698	77.926	69.611	80.613	90.932	54.058
	68--8	Left	74.412	78.269	66.302	67.665	77.547	84.259	79.638	85.815	79.992	79.992	75.7	75.155	75.964	69.444	75.069
		Right	92.603	81.469	75.964	68.629	80.407	91.975	96.789	85.452	91.444	76.43	80.334	90.277	87.188	81.284	80.956	75.045	64.592
	68--9	Left	76.925	76.693	80.856	79.55	85.101	83.893	84.783	70.86	79.032	87.614	78.408	72.582	73.413	79.114	79.992
		Right	81.87	79.38	72.553	74.055	74.427	70.253	74.846	83.991	79.888	81.198	73.92	64.28	74.024
	68--10	Left	97.206	82.208	80.043	93.003	85.704	80.889	85.462	79.359	85.575	80.372	90	90
		Right	80.91	69.677	79.824	75.854	82.326	65.726	76.209	73.836	76.833
	68--11	Left	72.525	70.609	69.394	76.931	82.544	90	83.333	83.392	95.711	78.69	81.384	68.552
		Right	85.601	66.975	64.44	89.029	86.021	76.464	84.289	91.727	92.862	83.919	88.721	81.525
	68--12	Left	85.714	80.096	85.894	90	79.308	87.285	69.656	67.751	84.644	68.078	86.906	70.017
		Right	59.744	74.578	75.256	76.809	84.71	83.66	69.578	91.878	76.539	72.3	80.414	84.46	80.101	78.311	74.876
	68--13	Left	85.601	83.449	70.163	73.567	79.992	82.309	87.153	75.231	90.764	79.16	77.905
		Right	71.565	81.254	87.663	76.399	73.142	87.955	89.538	82.845	83.029	75.722	78.445	78.111	72.232	65.772
	68--14	Left	84.369	99.462	97.352	4.986	48.918	82.875	116.565
		Right	84.289	90	87.51	63.97	84.508	66.615	102.529
	68--15	Left	82.349	69.001	74.814	65.376	71.114	60.739	64.537	87.23	72.181
		Right	71.565	63.886	72.474	51.447	56.544	54.744	55.257	53.167	50.102	52.224	46.469
	68--16	Left	63.435	71.053	63.566	63.875	68.895	82.02	93.945	94.764	83.118
		Right	74.055	80.311	53.842	64.687	70.123	64.252	68.199
2012-11526	97--1	Left	79.992	77.829	68.908	88.807	73.98	67.652	68.308	63.181	70.246	69.478	81.193
		Right	64.537	66.523	66.623	61.585	77.3	64.127	75.53	62.676	75.774	86.186	83.66	69.775	70.346
	97--2	Left	47.956	38.409	84.026	73.301	69.274	61.699
		Right	64.573	76.504	56.768	76.136	83.211	98.83	94.057	95.886
	97--3	Left	74.476	59.682	59.518	55.8	49.11	55.739	56.31	65.606	77.152	67.218	68.962
		Right	60.396	61.858	57.745	61.6	64.826	60.018	64.409	58.438	60.255
	97--4	Left	76.209	63.225	51.371	57.205	47.752	61.189	73.74
		Right	53.13	69.444	72.35	63.435	37.284	69.185	70.681	61.76	60.651	72.35	66.272	48.84	61.405
	97--5	Left	68.66	68.833	74.249	76.115	44.624	57.393	66.038	73.301	70.017
		Right	90	78.311	83.797	75.735	76.842	62.233	68.036	63.232	74.559	59.859	69.444
	97--6	Left	49.399	62.844	69.07	76.522	76.228	71.707	87.274	87.879	59.349	77.471
		Right	64.601	74.745	68.465	58.392	71.486	60.154	64.075	65.556
	97--7	Left	54.012	60.291	67.195	72.16	64.592	66.297	75.187	65.095	80.538	73.74	76.551	77.735
		Right	87.138	78.69	91.061	79.38	79.461	75.155	80.538	61.39	79.992	57.995
	97--8	Left	66.552	62.08	66.6	57.995	67.733	59.982	74.157	75.53	72.646
		Right	74.932	71.565	70.463	78.311	73.652	70.145	79.579	72.854	77.845	73.088	73.679	72.081	66.168	69.444	73.596	70.71
	97--9	Left	75.964	72.759	70.507	64.415	78.366
		Right	65.462	51.546	74.745
	97--10	Left	59.304	65.861	68.429	59.821	61.571	64.084	69.096	76.31	59.036	61.821	64.231
		Right	68.819	71.862	69.366	66.105	66.127	63.517	63.435
	97--11	Left	55.526	51.591	73.999	70.634	69.479	63.142	70.463	73.443	85.236	50.711	64.916	78.69	83.66	83.66
		Right	66.801	67.38	74.932	77.471	70.56	64.885	74.327	72.337	71.479	62.778	72.474	69.466	67.738	66.873
	97--12	Left	78.69	71.208	70.493	69.978	69.664	73.324	80.77	78.311
		Right	81.87	69.146	75.53	66.038	62.835	61.06	69.775	71.067	77.565	76.016	69.595	69.759	73.874	73.519	69.775
	97--13	Left	61.54	52.478	59.995	65.789	67.027	64.066	67.184	76.837	86.6	73.496	83.517	77.471
		Right	74.476	71.565	79.071	76.623	76.468	76.35	72.081	70.364	68.548
	97--14	Left	70.678	71.744	80.403	76.614	79.051	78.77	82.405	86.74	77.471	54.846	79.439	99.866	98.13	79.695
		Right	80.538	71.2	83.774	83.774	81.617	83.379	75.434	81.922	81.28	72.158	66.852	70.959
	97--15	Left	77.005	57.653	71.003	70.852	50.755	70.427	77.335	80.961	77.391	24.864	23.962
		Right	70.017	78.503	38.418	67.235	73.379	75.217	85.849
	97--16	Left	74.177	59.389	67.348	82.093	75.635	69.842	75.809	83.991	79.992	85.486	85.601
		Right	65.695	57.381	67.38	49.56	33.043	77.452	81.708	74.085	73.301	90
rucabo	126--1	Left	63.435	69.444	68.682	6.024
		Right	59.931	77.005
	126--2	Left	56.008	57.653	65.195	58.851	65.711	63.804	58.878	74.694	76.651
		Right	86.634	67.068	90	77.286	75.081	73.043	89.157	76.345	66.978	65.724
	126--3	Left	60.558	19.807	64.654	62.526
		Right	5.848	3.342	77.074	69.353	60.535	58.416	69.249	69.168	68.149
	126--4	Left	58.194	53.601	59.859	64.347	72.181	67.952	92.603	101.31
		Right	55.981	73.918	64.561	64.1	76.43	79.207	77.471	75.826	90	71.36
	126--5	Left	72.121	27.474	37.057
		Right	33.792	38.608	98.13	53.366
	126--6	Left	37.851	38.189	46.19	54.226	68.643	57.612	74.249	87.678	58.643	83.66
		Right	75.069	90	81.87	75.51	59.49	73.788	58.834	75.222	56.957	56.535
	126--7	Left	73.301	47.331	60.018	61.717	65.426	68.506	73.523	55.654
		Right	80.134	71.147	66.801	77.005	65.971	66.203	71.604	72.996
	126--8	Left	49.399	63.435	39.682	45.971	83.991	54.064	77.619	81.87	90
		Right	75.174	85.802	74.389	71.87	65.376	69.513	75.671
	126--9	Left	63.435	32.595	70.346	75.964	52.214	46.026	52.869
		Right	11.199	24.444	23.199	62.65	69.59	73.379	89.597	75.282	63.773	62.503	66.644
	126--10	Left	50.345	64.42
		Right	16.255	58.891	92.545	67.249	42.709
	126--11	Left	79.992	64.871	65.597	66.005	70.738	73.849	87.678	73.811	87.51	80.538
		Right	90	82.235	81.545	81.347	79.315	80.335	71.169	66.83
	126--12	Left	92.337	76.399	60.776	54.051	72.255	65.225
		Right	8.399	75.964	85.815	32.25	76.171	57.894	78.096	80.327	82.405	42.397	86.028	52.11	67.739	84.036
	126--13	Left	75.763	77.8	81.87	80.961	56.31	56.31	62.592	84.289	81.87
		Right	83.991	72.943	55.561	67.027	63.997	42.221	64.473
	126--14	Left	67.149	55.981	69.969	45.381	57.391	50.95	75.677	90
		Right	55.62	57.171	81.87	78.778	67.721	74.687	69.42
	126--15	Left	62.784	64.878	68.199	42.709	38.79
		Right	13.815	82.875	79.38	77.905	82.875	92.49	94.764	66.801	65.462	64.983
	126--16	Left	46.931	61.39	2.182	7.052
		Right	75.964	62.103	23.199	26.565
11-P74-13	152--2	Left	77.555	77.419	74.055	76.43
		Right	70.017	77.005	77.276	71.917	74.932	94.399	75.964	79.315
	152--3	Left	79.992	66.801	81.597	59.987	51.659	72.204	66.801	67.62	75.964
		Right	91.005	74.055	75.343	79.563	76.935	69.146	64.221	66.146	76.251	60.945	63.435
	152--4	Left	71.565	71.565	81.973	80.91	72.943	77.417	80.049	80.988	95.194	79.715	88.781
		Right	65.821	59.906	58.392	51.932		62.103	62.935	60.876	64.916	78.69
	152--5	Left	64.516	68.259	71.744	79.039	73.301	64.708	62.574	71.253	71.235	58.523	67.751	75.174	68.199	90
		Right	87.274	71.147	80.538	83.758	76.675	73.142	73.258	71.114	73.434	93.366
	152--6	Left	67.595	80.318	73.504	73.926	70.71	77.196
		Right	63.435	70.821	60.461	57.724	70.652	65.263	61.914	54.643	57.633	40.117	54.462
	152--7	Left	75.964	71.565	56.31	62.103	69.444	57.609	61.955	63.286	67.266	74.45	69.444	69.677	71.822	63.435	75.069
		Right	71.565	85.236	74.846	90	85.914	79.077	55.886	63.06	64.231	63.848	68.707	60.657	79.695
	152--8	Left	63.435	70.346	54.782	63.818	64.668	62.447	47.965	63.763	67.27	66.318	69.734	70.523	85.135	88.152	80.838	84.289
		Right	72.759	63.435	57.529	56.659	61.535	67.011	62.328	74.745	58.138	66.677	72.235	70.858	64.211	70.201	72.956
	152--9	Left	55.114	67.751	74.197	72.181	72.181	67.027	77.062	73.413
		Right	74.932	84.472	60.524	55.751	71.565	69.286	64.747	66.652	62.456
	152--10	Left	70.931	70.253	71.565	104.036
		Right	55.981	66.073
	152--11	Left	85.914	76.809	65.298	93.814	62.371	61.269
		Right	69.444	55.981	51.34	49.058	49.618	64.654
	152--12	Left	70.346	98.246	76.631	76.293	76.671	76.937	66.244	68.232	70.482	70.88	73.843	58.749	43.657	58.782	61.46	65.095	68.819	73.301	82.405
		Right	83.66	75.619	66.251	51.633	67.989	74.389	61.064	70.755	60.376	66.952	64.604	95.528	43.264	63.435
	152--13	Left	66.054	65.078	81.741	63.733	68.028	73.578	66.949	70.498	82.26	79.939	88.152	90
		Right	70.017	72.255	67.218	65.283	57.184	74.887	66.038	59.931	56.748	63.667	62.705	61.628
	152--14	Left	60.357	78.419	63.853	70.602	73.96	81.724	68.459	70.684	71.342	68.791
		Right	90	75.466	74.521	71.131	62.7	77.159	60.917	65.749	66.183	63.029	69.637	83.956	81.254
	152--15	Left	69.928	78.69	72.457	57.468	63.766	68.339	75.407	81.359	67.457	53.791	64.502	67.068
		Right	90	90	78.959	79.579	72.518	60.887	79.926	75.544	69.814	105.068
	152--16	Left	80.074	90	79.255	60.013	92.203	95.711	64.68	66.571	80.455	78.094	78.69	81.754	84.289
		Right	65.943	70.267	70.253	63.958	75.296	65.095	77.119	78.627	79.426	73.326	72.848
JY-31	158--1	Left	72.897	61.477	80.538	87.614	73.361	87.814	84.485	42.917
		Right	65.821	69.864	83.66	26.565	48.366	51.234	62.354	59.349
	158--2	Left	66.28	46.384	97.883	27.044	70.907
		Right	28.237	42.809	5.44	20.05
	158--3	Left	82.666	12.124	2.121	77.471	67.521	79.992
		Right	64.537	72.121	76.293	68.369	80.762	90	83.494	77.335	74.219	73.301	79.261	83.458	73.921	72.35
	158--4	Left	68.993	85.815	73.229	72.807	78.311	66.801	58.465	77.593	73.61	62.7	63.435
		Right	84.806	84.806	79.695	71.811	73.523	73.346	73.443	70.187	70.796	69.717	67.984	63.435	61.889
	158--5	Left	71.748	67.906	65.854	71.745	72.808	71.792	72.35	70.641	61.39	49.399
		Right	90	75.677	72.255	76.04	71.952	77.32	84.42	55.176
	158--6	Left	72.553	71.384	71.841	72.878	77.242	79.287	80.961	67.338	73.54	76.171	68.749	69.274
		Right	74.932	84.883	82.405	67.834	75.486	75.801	72.499	68.382	66.136	60.204
	158--7	Left	109.142	58.195	8.499	68.199	16.074	45.69	88.264	78.69
		Right	81.87	76.759	47.291	66.801	85.732	66.864	70.792	58.249	61.029	61.271
	158--8	Left	79.875	42.63	48.302	55.567	67.714	63.143	64.815	73.496	68.791	64.722	73.496	66.801
		Right	90	60.642	85.553	86.032	83.66	73.301	75.271	72.879	60.945
	158--9	Left	73.04	64.747	58.851	57.148	60.751	75.033	72.051	76.675	82.875
		Right	75.964	71.565	64.687	61.133	39.472	35.261	34.807	61.154	60.968	50.599
	158--10	Left	75.892	74.65	70.777	61.783	57.095	54.866	56.976	60.255
		Right	79.992	90	78.275	84.588	60.467	61.821	59.931	80.297	74.911	65.225	68.829
	158--11	Left	78.056	76.059	74.586	63.554	54.866	61.06	61.164	69.88
		Right	57.995	58.449	69.015	74.745	80.942	70.159	84.629	85.156	79.727	79.951	80.303	76.551	75.273
	158--12	Left	75.513	78.601	89.068	95.356	83.157	80.776	81.597	82.349	78.608	57.482	71.313	77.276	70.017	59.421
		Right	73.61	75.426	67.834	67.203	67.681	66.297	69.796	63.869	79.875	80.089
	158--14	Left	71.092	69.616	78.267	78.232	79.739	67.913	60.945
		Right	71.565	67.891	75.964	80.91	75.155	78.621	69.858	75.964	68.324	75.008	77.093	87.739
	158--15	Left	58.465	60.709	59.871	64.081	65.095	65.146	64.714	68.657	75.619	75.044	69.692	69.206	62.281	54.162
		Right	63.435	67.932	72.699	70.346	51.623	51.442	46.146
	158--16	Left	90	63.956	70.71	69.58	71.719	76.058	82.875	67.816	68.782	66.975	68.199	66.297	60.945	78.69
		Right	75.256	80.049	74.46	71.906	77.425	74.805	72.935	70.577
AGREV021	194--1	Left	50.085	46.51	73.811	15.803	62.027	15.89	17.567	66.272	76.39	80.38	77.735
		Right	48.366	69.734	65.171	58.57	53.236	38.29	72.553	65.056	57.324	55.472	47.501	48.24	51.968
	194--2	Left	72.053	59.206	54.984	42.51	34.695	22.954	33.69
		Right	50.528	50.535	51.052	47.024	46.236	49.399	70.615
	194--3	Left	67.845	59.099	57.37	52.934	53.731	51.033	54.516	69.203	64.298	69.274	66.638	66.405	59.594	77.005	85.764	85.914
		Right	72.646	71	54.594	53.873	51.74	59.587	61.28	62.592	65.323
	194--4	Left	57.022	68.091	58.97	59.172	59.621	64.726	39.268	54.13	66.1	55.61	68.674	72.824	68.962	74.384	81.957	79.509	95.44	85.426
		Right	71.147	74.249	68.607	56.441	64.101	63.625	52.779	51.532	63.34	59.802	58.156	60.255	73.072	59.197	61.973	74.189	65.614
	194--5	Left	72.788	79.38	72.15	64.154	66.77	69.247	71.807	68.116	64.826	69.829	75.174	56.889	65.854
		Right	74.055	79.114	75.964	64.799	73.301	60.255	71.431	65.791	76.522	67.661	65.941	79.315	66.431	70.743	64.561	70.434
	194--6	Left	73.811	67.286	68.908	74.792	64.477	53.499	48.298	67.63	65.485	65.056	57.323	55.46	74.419
		Right	68.07	70.861	72.956	73.784	75.544	70.599	75.358	68.385	64.885	86.634	80.538
	194--7	Left	76.569	54.737	52.49	49.118	52.11	55.518	70.346	76.171	72.121	79.509
		Right	75.964	80.538	74.745	85.601	72.031	39.333	76.908	70.56	66.46	64.047	68.118	72.293	72.001	68.718	77.12	68.062	69.444	75.964	62.082	69.775	62.314	63.435
	194--8	Left	70.145	51.856	42.064
		Right	46.224	54.739	48.138
	194--9	Left	65.158	54.477	64.815	67.938	68.369	56.484	61.699	73.113	73.715	80.074	71.421	65.253	71.565
		Right	84.382	74.65	84.382	81.098	65.391	71.125	79.727	73.16	65.847	60.945	56.427	68.523	67.453	56.665	60.857	64.29
	194--10	Left	59.3	51.109	64.993	77.531	74.141	60.719	61.074	65.717	65.277	66.991	71.222
		Right	90	67.38	79.046	83.83	73.009	59.789	62.592	73.474	73.163	65.095	72.929	61.518	77.838	73.116	28.421	74.745	66.557	70.178
	194--11	Left	64.359	70.56	58.339	59.971	55.381	61.346	64.318	67.391	65.427	55.46	61.144	68.035	62.158	65.225	45	78.003	71.565	63.435	90	82.875
		Right	73.301	72.525	71.333	73.179	63.025	80.241	79.967	75.133	68.542	64.734	62.987	60.299	58.536	53.746
	194--12	Left	69.404	57.529	53.965	66.477	61.731	65.266	67.865	70.59	69.55	74.152	84.352	73.113
		Right	90	74.476	73.142	87.455	67.714	55.437	76.264	66.9	58.598	58.249	63.376	67.826	53.351	56.236	63.039	73.945	65.095	79.967
	194--13	Left	56.597	79.813	57.087	72.076	54.926	46.839	64.398	67.6	64.33	62.688	61.39	57.031	82.875	73.301
		Right	87.51	63.979	55.238	40.601	64.463	23.703	62.435	60.387	59.931	26.565	77.863	68.64	71.352
	194--14	Left	72.646	61.424	53.565	47.363	45.918	63.677	70.809	80.362	70.366	61.557	66.852	69.444
		Right	75.964	74.745	62.021	68.499	70.56	73.163	74.624	72.372	62.06	64.043	60.486	78.644	70.685	74.97	80.819
	194--15	Left	56.121	56.31	52.765	44.726	48.391	38.581	42.91	57.926	62.54	54.834	73.443	73.301
		Right	69.146	75.069	53.746	71.565	84.359	65.225	71.97	68.459	63.072	62.792
Topas	195--1	Left	63.104	70.066	76.483	72.838	63.648	90	68.937	72.34	65.683	75.101	67.09	64.642	74.876	81.754	76.64	64.654	86.82
		Right	73.61	58.201	57.144	62.85	80.538	63.217	68.199	60.064	66.305	58.736	66.218	65.556
	195--2	Left	86.634	80.272	100.125	63.733	70.72	73.198	80.811	80.093	68.776
		Right	80.538	74.745	51.633	52.334	71.175	59.3	74.12	69.989	65.628	61.601	78.395	66.827	61.902	75.76	72.318	33.136	64.398	72.474
	195--3	Left	45	58.173	49.497	59.153	58.422	64.389	62.409	66.422	71.565	74.103	83.4	81.781
		Right	85.426	81.649	68.694	66.854	63.699	83.608	77.842	76.772	74.27	76.342	68.074	75.523	81.87
	195--4	Left	78.996	50.327	54.617	58.12	48.621	57.381	73.142	73.644	84.094	65.886	68.86	15.945	73.61
		Right	77.005	71.996	75.217	78.085	85.236	74.548	70.292	69.444	80.327	77.296	73.451	68.099	72.204	66.448	62.103	88.025	82.875
	195--5	Left	71.87	72.553	78.83	77.525	73.504	78.318	75.453	72.051
		Right	76.373	73.301	76.31	70.56	72.039	68.983	69.785	64.165	69.963	76.871	78.69	73.489	69.36	73.301
	195--6	Left	65.41	57.265	66.624	59.081	62.488	62.339	63.724	73.61	68.6	71.222	70.907	82.875	80.134	90	84.289	70.017
		Right	72.759	69.775	87.207	73.74	82.977	74.279	68.749	79.721	83.089	68.693	69.821	78.465	75.475	75.36	80.064	75.466
	195--7	Left	63.435	80.676	66.396	75.71	76.675	90	14.47	43.452	112.834
		Right	49.814	60.524	72.007
	195--8	Left	63.066	65.772	69.048	71.807	55.472	66.832	66.001	69.6	81.18	66.801	86.186
		Right	59.534	66.176	56.09	55.561	65.7	68.128	73.655	70.162	78.826	74.249	75.964
	195--9	Left	94.399	69.179	71.124	72.547	73.168	60.632	69.756	79.426	76.759
		Right	70.346	82.569	69.193	63.886	77.845	72.35	67.521	72.072	62.812	64.44
	195--11	Left	79.509	87.397	67.034	76.178	59.104	74.597	84.806	75.243	63.722	73.12	53.696	64.378	79.177	56.725	74.181	84.56	90
		Right	48.814	63.905	72.897	53.011	57.45	66.852	64.134	58.867	48.034	75.489	71.007	77.289	72.158	65.179	80.669	70.31	68.962	78.232
	195--12	Left	73.449	78.379	66.181	67.574	78.601	82.535	85.486	63.886	79.114	74.476	80.311	85.03
		Right	90	73.61	78.69	78.959	76.464	82.648	70.396	71.358	73.773	68.56	75.203	75.6	72.338	71.959	66.571	71.234
	195--13	Left	68.962	71.952	90	70.974	59.523	60.791	57.969	70.178	63.268	79.099	82.528	66.801
		Right	45.881	62.501	77.631	32.883	81.351	79.121	74.805	74.034	75.174	81.085	82.405
	195--14	Left	69.206	75.735	81.003	51.304	62.61	70.244	70.71	74.445	73.426	67.797
		Right	77.905	63.869	70.641	71.565	70.217	78.503	72.429	74.204	72.909
	195--15	Left	66.448	55.437	69.775	82.515	29.48	49.24	49.306	54.41	61.622	68.445	69.708	74.954	55.685	73.443	56.31	76.329
		Right	73.443	68.776	70.615	66.666	68.466	64.455	70.765	70.054	71.957	64.195	73.301
	195--16	Left	68.199	68.369	80.538	74.268	70.665	64.061	70.724	64.654	75.964	62.882	88.152	27.474	77.266	90.939	78.465	92.246
		Right	64.946	61.763	73.61	68.796	73.261	52.476	69.062	92.545	92.337	74.279	76.551	74.055
Weijie	196--1	Left	90.674	72.854	67.574	67.335	69.937	70.919	80.844	65.865	63.768	64.654	70.463	77.276	75.256	79.046
		Right	78.69	75.466	67.964	83.387	48.608	58.055	62.765	57.907	49.787	72.94	66.015	71.091	85.757	73.726	99.403	84.289	74.676	82.569
	196--2	Left	61.532	70.618	64.33	48.643	49.086	47.868	63.861	74.578	67.286	77.661	51.34
		Right	45	38.306	44.233	56.191	54.368	54.009	48.3	50.408	58.655	59.331
	196--3	Left	71.075	61.183	69.463	73.261	69.614	82.725	66.038	90	90
		Right	86.634	64.592	72.474	64.44	63.232	49.105	58.989	80.384	78.949	74.138	77.833	77.057	68.911	77.833	76.701	72.925
	196--4	Left	79.114	72.408	68.9	58.796	30.272	76.274	70.839	59.895	69.153	50.711	78.219	64.231	61.432	37.042	47.451	57.875	71.323	65.376	75.256	80.91	82.405
		Right	87.138	76.608	72.244	84.573	82.073	71.166
	196--5	Left	69.116	87.23	82.504	81.597	80.951	85.393	75.018	84.114	50.802	47.49	67.557	62.354	60.751	66.571
		Right	82.875	84.806	77.471	81.314	81.946	84.346	83.972	88.939	86.372	83.545	75.069	116.565	81.793
	196--6	Left	77.471	73.887	74.365	72.646	84.575	84.432	73.536	76.504	78.232	90.707	70.442	69.887	66.501	71.834
		Right	74.055	73.301	83.29	79.992	75.651	73.229	75.704	77.276	78.232	73.887	77.856
	196--7	Left	72.849	72.992	70.463	82.427	86.664	88.3	68.233	74.725	81.469	78.778	79.192	74.275	83.211	81.027	78.232	79.992
		Right	90	78.311	66.915	66.801	66.903	56.908	73.465	74.745	72.255	78.081	70.474	69.506	66.245	73.585	66.371	66.518
	196--8	Left	50.738	25.124
		Right	87.763	85.31
	196--9	Left	68.682	75.7	72.316	62.337	69.269	61.909	65.956	78.789	74.386	79.2	73.398	68.199	74.851	73.301	79.838
		Right	263.66	64.093	79.592	64.335	65.273	79.834	78.799	65.518	78.333	77.692
	196--10	Left	80.618	64.885	59.52	81.469	51.843
		Right	20.982	57.2	45.7
	196--11	Left	65.433	68.749	77.558	61.504	67.714	72.793	83.48	70.074	70.168	70.115	78.69	82.875	68.199
		Right	78.93	83.83	70.774	72.085	74.123	67.147	72.072	73.47	59.258	49.185	69.59
	196--12	Left	76.162	72.828	71.704	65.915	68.07	71.878	68.279	81.104	69.274	77.471	77.471
		Right	90	81.254	79.028	72.096	76.908	73.084	77.905	75.244	70.635	90	65.323	32.764	56.182	90	79.287	77.264	75.13	68.419	71.565	65.225	69.215
	196--14	Left	66.396	57.031	58.782	52.595	59.715	58.366	46.609	50.194	58.761	71.065	67.73	76.608	82.875	79.16	83.991	82.875
		Right	77.661	69.193	65.45	74.578	65.15	72.522	69.444	68.669	64.391	79.129	85.727	87.438	85.513	69.677
	196--15	Left	79.011	88.247	51.144	69.538	44.023	28.237	59.589	46.736	53.178	58.57	75.719	61.587	87.138	79.695	82.405
		Right	83.418	58.241	54.462	92.291	72.681	44.293	30.683	70.079	67.449	74.055	69.548	69.369	74.694	88.603	78.887
	196--16	Left	80.134	92.386	65.42	80.168	56.457	57.36	59.359	65.192	67.526	74.427	74.314	81.203	55.389
		Right	82.405	75.964	79.919	56.31	68.334	71.03	84.685	69.916	69.469	74.776	70.463	82.85	79.789	79.203	81.336	54.689
Sida	197--1	Left	48.18	84.447	62.549	60.141	73.72	73.465	74.168	71.147
		Right	77.196	62.7	69.624	63.02	71.565	84.193	85.03	66.114	67.954	84.378	76.881	74.915	73.24	70.569	70.989	81.529	68.848
	197--2	Left	52.253	62.038	37.342	59.657
		Right	49.881
	197--3	Left	90	77.471	82.875	67.068	70.145	69.677	72.013	82.828	79.673	81.999	66.235	82.875	79.611	84.958
		Right	85.764	85.03	60.573	68.263	65.956	79.461	71.741	69.01	68.949	70.767	64.463	77.471
	197--4	Left	73.443	64.548	65.842	86.82	66.224	76.504	71.154	73.023	76.616	79.358	67.706	82.519	86.028	79.351
		Right	90.637	92.603	92.437	90	90	85.236	54.904	64.776	81.027	85.941	74.396	73.811	70.151	66.996	76.543	73.032	79.046
	197--5	Left	65.225	67.308	65.634	86.753	71.075	75.651	92.309	85.943	76.842	74.055	75.964	94.086
		Right	62.241	68.459	73.301	75.964	74.338	70.766	73.019	80.801
	197--7	Left	74.876	70.56	62.723	67.422	69.548	75.014	74.003	73.025	78.121	59.61	76.945	78.311	74.932	70.017
		Right	80.538	77.8	87.51	82.763	85.203	71.787	86.583	79.43	77.923	76.058	68.559	90
	197--8	Left	73.474	59.548	58.919	59.873	69.444	65.078	70.176	74.643	70.553	53.552	62.422	68.988	75.217	74.141	79.931	82.235	82.648	88.29	75.964
		Right	90	66.038	71.565	82.794	67.011	68.018	77.972	70.489	87.383	84.447	81.749	90
	197--9	Left	74.745	66.873	67.586	71.739	77.766	75.913	76.535	76.562	78.968	79.563	86.028	85.515	83.66
		Right	92.01	90	70.71	73.78	57.894	75.343	80.633	68.72	74.554	70.189	68.356	70.077	71.069	72.293	72.602	67.992	53.896	75.174	71.878
	197--10	Left	73.301	70.974	69.146	84.806	77.196	74.745	83.66	74.476	79.019	61.128
		Right	74.46	100.008	90	84.806	64.44	82.875	93.366	85.236	87.274	94.086	90	90
	197--11	Left	85.601	71.001	72.193	68.886	77.369	80.485	66.231	68.334	70.36	34.359	71.431	43.677	78.419	58.352	70.726	77.735	77.661	80.352	69.341	73.94	74.876	81.469
		Right	87.138	81.027	74.438	81.518	77.638	72.401	79.54	75.492	73.447	67.288	62.205
	197--12	Left	70.247	71.847	69.656	70.28	78.261	74.932	80.614	79.066	79.024	73.028	76.443	72.745	67.751	79.114	84.472	76.842	83.853	86.634	82.694	86.987
		Right	81.87	75.5	75.964	69.092	77.047	71.45	63.054	52.125	50.845	76.919	76.033	73.078	72.498	64.722	90
	197--13	Left	72.801	39.941	48.689	28.156	66.501	76.535	56.889	29.992	30.936	44.341	70.017	65.389	59.913	60.832	87.207	81.254
		Right	76.827	71.358	72.824	62.808	76.135	47.717	56.394	36.469	66.932	57.368	53.093	74.49
	197--15	Left	63.004	64.649	72.066	110.556	78.737	70.821	70.602	72.816	72.923	87.083	84.844	83.29	83.157	64.179	77.8
		Right	81.254	74.219	83.541	84.618	79.198	72.879	81.968	76.329	79.634	73.129	71.565	72.54	83.395	78.465	79.019	62.838
	197--16	Left	97.651	104.226	74.755	87.337	78.008	73.906	81.191	78.612	79.875	78.201	80.64	83.548	77.648	88.172	88.122
		Right	90	78.232	73.113	42.089	66.656	61.557	68.356	75.561	69.444	69.507	77.593	81.096	77.347	74.422	73.27	80.146	79.489	78.569	76.235	73.652	70.787	82.776
Zhizun	198--1	Left	70.442	78.341	83.66	31.304
		Right	45	55.305	36.87	65.521	35.735
	198--2	Left	106.699	63.812	54.667	46.79	40.564	61.876	63.591	66.342	68.334
		Right	62.281	59.534	90	92.936	80.134	70.927	68.618	89.356	59.862	76.43	60.569	60.323	68.962
	198--3	Left	48.083	49.691	43.681	52.951	75.556	90	83.946	67.306	76.185	73.413	74.745	66.038	71.565
		Right	88.636	64.502	61.966	69.326	51.189	57.36	66.251	71.409	96.34	57.542	67.782	64.134	52.431
	198--4	Left	65.751	37.928	21.601	48.984	46.809	73.393	31.875	36.813	42.274	45.591	71.372	69.034	67.874	61.607	64.231	42.879	60.255	73.301
		Right	71.565	74.407	86.82	52.696	68.416	55.896	35.65	65.106	55.944	68.65	65.418	70.896	67.073	66.666
	198--5	Left	62.56	14.826	69.099	74.413	68.24	73.989	56.944	62.19	65.898	69.864
		Right	63.435	42.138	67.38	61.654	64.22	59.946	60.59	58.222	51.52	65.846	79.291	75.76
	198--6	Left	72.072	45.085	69.72	80.727	49.292	56.698	65.73	71.03	59.036	71.966
		Right	68.199	76.504	77.8	67.264	56.938	67.834	74.197	76.72	71.745	67.9	64.176	62.441
	198--8	Left	74.667	76.626	55.509	47.573	57.975	57.724	78.089	63.172	63.726	67.166	60.945	79.216	74.745
		Right	70.346	66.477	71.307	71.966	77.209	73.527	77.448	71.142	66.326	65.426	60.958	60.658
	198--10	Left	72.35	65.925	65.465	64.058	73.962	10.389	62.904	61.26	55.713
		Right	67.38	93.814	78.996	76.608	73.413	78.003	79.695	72.108	68.883	84.33	74.419	70.677	80.789	47.231
	198--12	Left	86.682	67.572	60.562	59.899	77.088	74.876	72.838	71.358	79.563	77.471	70.641
		Right	83.29	59.036	64.359	60.803	65.956	84.289	61.04	83.089	71.996	83.853	70.514	73.388	79.252	78.649	71.626	72.052	76.866	73.079	69.974	66.954	55.008
	198--13	Left	68.523	69.74	69.905	78.419	61.39	72.897	52.275	55.125
		Right	66.038	56.976	62.613	68.199	62.671	53.13	49.148	71.933	67.612	66.201	95.641
	198--14	Left	84.976	71.358	85.101	70.002	76.561	75.735	78.805	82.614	66.251	75.651	72.897	68.199
		Right	71.565	77.32	72.181	73.009	76.562	67.026	62.868	59.845	53.016	55.327	57.724
	198--15	Left	46.46	35.618	32.118	62.223	45.365	45.371	47.253	50.029	75.324	74.162	75.579	69.905	65.934	34.574	51.072	67.671	68.749	66.501
		Right	79.38	72.072	64.558	72.518	59.985	73.191	33.422	67.352	93.013	90	73.268	38.703
	198--16	Left	70.346	59.706	92.663	72.951	68.27	74.539	83.991	81.399	84.872	79.287	67.036	66.656	77.574	78.179	75.964
		Right	82.875	63.435	65.072	64.942	60.101	54.495	63.435	64.638	72.332	59.071	90	77.779	71.7371
10-758	207--1	Left	46.882	55.886	63.69	35.676	56.31	60.589	65.749	65.76	62.888	66.93	71.565
		Right	66.371	61.699	66.329	81.552	69.647	85.601	64.058	59.77	60.088
	207--2	Left	102.339	84.936	68.416	41.424	45.741	52.294	56.763	63.329	61.699	67.751
		Right	81.384	62.65	61.699	78.69	81.511	71.896	67.355	66.454	57.538	59.411
	207--4	Left	46.736	69.034	92.684	80.923	73.379	73.25	75.879	74.932	78.835	65.225	68.806	68.199
		Right	79.077	58.014	79.553	71.676
	207--5	Left	55.609	53.986	57.095	61.35	67.001	70.579	73.233	65.136	76.657	88.332	81.347	88.152	86.864	92.726	86.186
		Right	82.875	74.745	67.068	61.699	90	70.201	80.34	74.962	79.875	73.156	76.921	83.103	73.686	79.046	63.283	61.631	64.604	74.174
	207--6	Left	50.528	65.208	71.038	72.681	78.881	81.076	69.201	80.623	67.782	72.408	85.601
		Right	84.289	85.426	82.504	71.114	82.057	68.749	81.724	58.878	65.323	71.565	73.899	48.769	67.056	65.973	63.566	65.794	58.083	63.166	65.496	53.427	66.071	61.96	56.799	71.421
	207--7	Left	59.802	74.876	73.358	72.163	76.979	78.35	81.995	74.055	85.711	72.897
		Right	68.552	45	29.358	79.641	69.146	71.719	64.687	58.027	54.293	50.164	77.421	75.121	82.36	74.567
	207--8	Left	68.682	57.35	71.882	77.471	78.359	72.618	58.61	68.583	71.625	63.15	29.205	70.672	55.349	81.573
		Right	63.197	55.88	55.601	74.999	80.311	66.714	60.503	66.351	68.629	71.948	74.45	77.358	65.194	79.046	80.272	56.31	71.565	79.509	81.87	77.005
	207--10	Left	62.592	61.821	51.004	62.949
		Right	74.597	33.603	46.455	49.614	4.095
	207--11	Left	68.749	70.71	72.145	75.554	76.697	75.277	68.515	71.959	79.934	74.358	82.304	78.917	81.87	91.005	86.634	82.725	84.289	93.013
		Right	82.504	74.745	72.031	78.789	66.08	68.791	77.471	58.505	71.745	63.56	67.876	60.4	71.707	52.543	83.46
	207--12	Left	88.091	65.158	73.343	76.191	87.474	84.764	75.513	88.299	51.582	74.604	71.878	59.421	94.764
		Right	76.504	71.565	67.393	74.055	65.713	70.038
	207--14	Left	56.874	55.138	62.833	67.044	19.568	71.235	72.936	68.369	76.057	74.864	84.019	76.293
		Right	65.225	72.072	63.435	79.34	75.5	70.313	65.581	58.753	59.959	80.116	67.212	65.632	71.009	78.043
	207--15	Left	58.392	60.766	64.274	68.776	72.084	79.926	73.516	74.055	79.992
		Right	88.091	76.239	75.793	68.499	56.505	52.58	59.176	54.445	48.438	51.49	53.159	55.688
	207--16	Left	70.017	81.754	73.113	63.745	70.017	57.558	65.574	66.251	66.245	58.139	58.265
		Right	71.513	72.111	58.559	30.101	70.286	85.865	72.759	74.055	86.634
10-847	209--1	Left	50.631	58.928	22.161	26.802	66.755	75.45	35.566	62.84	37.326	67.834	79.695	41.309
		Right	64.654	81.674	56.56	51.9	57.572	52.334	48.526	59.496	65.353	78.69	66.133
	209--2	Left	57.724	65.524	57.724	18.435	61.225	56.01	64.799	52.461	46.888	80.538
		Right	84.289	82.405	88.152	94.879	77.159	74.745	67.996	73.659	73.098	83.817	80.937	78.546	75.883
	209--4	Left	49.086	46.353	76.866	86.511	89.246	104.036	72.072
		Right	90	90	84.174	65.358	91.614
	209--5	Left	63.435	64.807	71.703	68.62	70.216	78.303	82.369	76.504	70.852	77.905	72.309	75.579	44.246	68.682	71.003	91.042	77.692	85.914
		Right	90	55.008	70.56	80.538	71.565	64.093	69.444	63.741	73.968	71.737	81.048	72.201	86.379	74.989	79.824	76.119	73.563
	209--6	Left	47.567	50.194	53.667	75.393	71.966	76.551	76.135	70.219	70.388	80.91	68.199	78.495	81.552	83.66	83.047	93.013
		Right	67.62	65.695	70.769	72.646	73.887	65.973	68.839	55.62	66.93	73.698	75.713	76.31	66.105	65.344	72.746	71.94	70.017	90
	209--7	Left	64.408	65.05	68.124	73.101	74.816	64.615	72.672	51.34	54.816	61.04	63.551	71.039	79.786	50.826	67.751	72.933	62.447	84.382	65.056	60.642	84.806	80.538	73.301
		Right	90	78.69	78.311	82.405	76.759	68.682	65.556	78.639	75.604	79.054	74.932	82.681	69.96	65.023	79.919	62.7
	209--8	Left	80.34	77.295	54.904	43.55	52.286	71.77	58.782	73.197	84.936	79.357	60.945	83.845	84.428	76.264	83.746	84.508
		Right	90	70.017	78.311	70.168	70.463	60.642	75.446	64.385	79.461	74.564	68.074	47.459	80.538	77.338	75.624	74.798	64.318	79.38	73.465	72.676	65.344	65.465	60.533
	209--9	Left	68.199	66.801	63.435	80.754	75.203	83.517	65.225	88.586	78.968	72.646	74.017	63.435	66.886	68.787	62.241	80.296	68.797	67.733	56.31
		Right	67.268	44.346	62.488	83.66	68.199	76.057	73.361	51.34	75.719	63.435	53.253	65.105
	209--10	Left	70.56	37.476	65.298	68.636	64.47	67.289	71.372	70.051	69.274	61.834	45.651	57.45	43.34	79.992
		Right	56.31	61.699	71.565	60.945	85.156	74.745	66.991	65.225	74.973	69.001	71.139	72.284	66.626	80.259	69.891	66.911	79.299	75.417	73.852	73.977	74.055
	209--11	Left	70.56	76.264	62.633	57.952	58.101	56.402	64.001	62.227	65.303	78.137	44.764	56.65	93.366	85.236
		Right	66.801	53.973	74.521	65.638	72.672	67.351	73.207	90	73.887	75.769	78.761	80.776	75.081	68.682	77.196
	209--13	Left	84.898	79.651	44.58	59	77.471	59.205	54.152	57.824	42.614	73.836	84.207	87.274
		Right	72.474	80.218	80.218	74.778	77.77	76.522	73.502	72.255	71.617	89.029	73.89	69.193	64.885	81.254	64.44
	209--14	Left	80.538	78.69	68.646	77.33	76.651	74.659	70.914	68.678	64.83	52.394	62.566	44.633	74.261
		Right	47.726	69.931	72.746	65.589	69.39	65.238	63.606	76.057	60.046	73.457	74.539	61.763	62.904	84.806	68.199
	209--16	Left	90	86.055	68.839	76.145	82.086	82.278	73.088	87.397	69.978	77.735
		Right	67.068	72.121	63.083	73.791	74.291	76.908	76.792	73.838	71.014	71.756	69.381	62.573	83.991	66.4	78.024
Sha2B	211-1	Left	66.676	75.719	64.406	59.607	60.52	61.548	50.269	52.204	41.852	97.595	56.706	55.069	74.995	59.47	97.125
		Right	71.565	58.736	68.429	76.239	71.114	67.782	48.814	43.243	55.428	22.981	22.662	41.769	43.091	38.871	36.87
	211-2	Left	66.636	51.015	52.557	41.186	57.078	64.819	54.728	63.051	73.038
		Right	66.801	62.819	61.928	67.694	72.031	64.973	60.894	60.23	55.236	60.255	59.784	53.112	72.294	93.691
	211-3	Left	72.814	52.171	52.211	55.8	68.912	72.496	38.456	39.604	40.252	40.117	57.955	50.543	58.419	48.24	55.222
		Right	64.398	71.887	39.976	31.921	55.597	50.44	18.741	47.01	35.178	82.073
	211-4	Left	43.363	65.148	78.003	79.196	9.073	34.841	44.119	6.962	11.937
		Right	26.381	60.505	39.094	69.717	57.344	48.048	52.107
	211-5	Left	71.746	71.901	72.605	73.686	56.719	61.468	61.691	55.736	58.886	65.068	70.507	65.078	71.241	72.582	74.932
		Right	75.379	63.435	58.65	61.621	65.095	66.105	58.988	75.194	75.422	71.125	66.062	65.805	65.216	61.888	62.658	61.373	73.872	90
	211-6	Left	56.973	59.399	62.989	64.942	55.92	60.995	70.471	75.092	77.407	63.662	63.435	66.975
		Right	67.166	79.046	69.121	58.456	71.735	67.221	69.049	65.011	62.616	62.097	59.592	60.824	58.378	54.259	53.746	56.359	54.844	85.711
	211-7	Left	68.562	79.628	38.981	114.538	61.557	71.346	53.973	75.411	60.843	72.229	58.815	65.772
		Right	58.782	53.499	64.44	60.539	68.6	56.881	55.566	62.499	65.763	78.111
	211-8	Left	57.918	64.537	64.958	60.336	72.862	65.331	69.584	68.356	60.303	66.396	70.219	77.905	77.471	80.538	77.905	71.565	92.726	74.745
		Right	63.435	72.474	55.008	70.71	64.47	57.995	64.463	62.85	67.989	71.164	65.447	64.837	71.2	67.665	57.191	38.108
	211-9	Left	64.799	59.265	52.081	65.235	68.934	72.952	77.164	67.38	61.901	56.445	74.197	66.448
		Right	73.301	80.218	72.646	53.616	77.367	68.199	62.103	62.393	65.158	53.531	62.43	53.13	45	44.433	41.851	45.644	65.073	62.925	61.653	59.859	52.42
	211-10	Left	62.622	59.439	68.962	63.435	77.699	76.88	73.379	90	69.814	71.98	64.612	73.301	69.775	77.471
		Right	64.654	62.65	61.144	59.036	59.452	94.927	79.046	39.952	42.791	45.939	61.42	52.503	82.776	72.198	71.186
	211-11	Left	66.714	58.69	64.569	50.364	50.358	52.837	56.662	60.255	58.972	64.577	73.904	75.069
		Right	55.305	54.638	74.157	69.341	63.435	64.685	64.07	57.624	55.137	51.34	35.251	68.831
	211-12	Left	77.764	85.17	83.806	73.799	76.597	59.133	63.043	64.805	67.399	78.97	63.356	71.246	49.97	71.384	58.392	77.367	75.256	68.749	72.646
		Right	79.38	74.055	74.876	76.945	69.316	69.928	71.409	78.168	67.331	73.901	73.318	72.897	74.283	70.876	73.938	73.772	71.869	71.298	84.774	67.92
	211-13	Left	66.911	66.854	60.869	58.764	56.678	57.354	57.808	58.412	64.935	65.384	75.083	68.518	71.704	70.821	69.185	81.941	85.101	72.072	83.48
		Right	67.834	64.537	66.038	69.121	70.074	56.083	71.565	67.471	69.664	71.046	69.125	75.52	69.32	64.71	63.226	63.895	57.704	63.347	62.063	61.598	59.75	57.96
	211-14	Left	66.681	75.31	69.77	71.917	75.723	76.988	82.463	63.913	75.964	65.406	69.734	68.07	66.626	71.565	60.803	73.009	69.905	71.565
		Right	61.504	72.613	61.213	76.201	60.461	56.537	52.931	49.648	68.663	65.511	63.395	76.743	71.326	74.784	65.999
	211-15	Left	82.219	67.694	62.049	48.24	48.596	50.281	11.535	78.283
		Right	64.113	75.833	71.768	61.47	74.638	66.329	63.135	75.521	47.203	71.259
	211-16	Left	56.973	59.399	62.989	64.942	55.92	60.995	70.471	75.092	77.407	63.662	63.435	66.975
		Right	67.166	79.046	69.121	58.456	71.735	67.221	69.049	65.011	62.616	62.097	59.592	60.824	58.378	54.259	53.746	56.359	54.844	85.711
A117	218-1	Left	75.038	76.596	88.843	79.897	83.532	85.974	84.841	85.525	80.074	80.754	90
		Right	91.909	83.541	76.866	75.854	78.136	71.48	70.634	68.727	71.659	65.931	72.031	51.633	63.199
	218-2	Left	39.207	42.93	60.092	56.85	96.582	90
		Right	87.51	75.964	81.209	74.946	81.917	79.892	84.201	51.494
	218-3	Left	68.491	74.683	87.553	64.224	55.069	46.502	82.539	73.465	82.875	81.469
		Right	83.29	77.471	75.719	75.343	75.292	70.653	67.158	72.82	64.167	64.082
	218-4	Left	68.544	73.626	75.692	77.976	81.678	76.616	77.356	77.453	73.61	87.397	90
		Right	82.716	67.429	12.265	62.227
	218-5	Left	73.989	72.316	90	87.528	84.791	76.112	87.995	74.407	84.806
		Right	81.431	80.91	77.164	81.844	67.535	77.89
	218-6	Left	70.42	72.565	74.731	77.231	79.747	80.236	76.878	77.648	75.693	80.707
		Right	90	75.015	80.538	73.49	70.769
	218-7	Left	75.828	84.003	70.769	48.504	57.265	83.571	85.236	72.072	73.811	76.504
		Right	83.418	87.397	80.218	54.605	36.545	68.682	79.592	63.204	57.431	70.346	72.832	74.126	69.661
	218-8	Left	72.047	78.316	77.229	78.335	74.846	75.334	70.743	69.206	77.347
		Right	87.51	85.601	78.871	84.391	84.56	86.359	84.343	83.66	72.927	85.184	81.193
	218-10	Left	61.26	76.885	78.659	82.405	82.875	86.623	86.222	74.604	90	83.66
		Right	74.055	77.391	79.287	73.566	71.232	72.051	74.919	63.831	68.685
	218-11	Left	69.599	69.769	70.197	72.676	73.491	78.418	70.45	69.744	71.44	61.189	79.046	76.931	90
		Right	74.358	81.18	73.94	73.791	81.119	77.735	84.256	80.118	77.242	74.873	83.88	90
	218-12	Left	83.443	79.695	82.76	86.748	75.858	84.184	70.907	83.089	64.093	75.964
		Right	78.111	94.764	76.601	68.597	80.439	59.872	79.114
	218-13	Left	68.739	48.568	70.165	80.074	59.429	62.31	65.493	73.399	83.774	70.017	90
		Right	77.196	71.878	79.439	71.852	68.068	63.938	58.351	74.542	70.878	69.891	23.904	87.233
	218-14	Left	66.038	77.221	72.288	73.909	72.607	37.405	46.909	67.62
		Right	77.8	61.526	51.106	71.74	71.342	73.72	60.04	60.476	73.346	72.759
	218-16	Left	51.34	67.195	9.968	43.069	68.749
		Right	59.744	80.426
B250	219-1	Left	76.053	65.376	82.85	85.186	82.288	60.213	83.517	86.73	90	57.724	62.784
		Right	42.337	32.735	73.379
	219-3	Left	76.891	83.541	77.005	87.99	81.845	81.983	81.242	66.349	74.662
		Right	79.939	88.977	64.281	70.317	71.017	80.049	78.299	76.585	71.91	82.078	76.774	78.514	78.666
	219-4	Left	89.502	93.257	99.951	69.017	75.757	78.906	77.978	82.585	81.798	79.824	78.69
		Right	78.69	84.289	79.34	69.193	67.302	79.737	80.831	2.148	74.998	63.553	79.19	81.042	135
	219-5	Left	76.759	80.407	90.61	77.932	81.837	83.884	77.223	85.269
		Right	76.001	60.198	61.802	83.246	81.703	63.435
	219-7	Left	81.384	81.529	55.357	57.883	63.257	68.654	77.421	78.93	83.66	77.735
		Right	73.56	75.489	79.38	83.713	73.731	72.446	80.789	80.69	84.352	81.63	81.846	74.982	83.07	80.538
	219-8	Left	88.999	76.827	77.471	73.348	76.582	83.971	85.486	80.838	75.53	97.125
		Right	83.234	58.736	47.467	76.77	32.811	91.023	52.765	84.699
	219-9	Left	73.828	71.04	41.326
		Right	63.503	61.109	39.699	45.358
	219-10	Left	67.011	78.246	76.05	78.69	81.87	73.039	85.214	51.532	85.38	92.161	79.592	77.471
		Right	88.21	79.695	82.278	84.103	80.45	76.729	73.568	72.212
	219-11	Left	66.26	77.542	82.831	76.905	79.643	79.676	82.875	70.953	80.426
		Right	69.677	69.656	68.268	74.389	67.349	66.618	75.631	75.53
	219-12	Left	71.725	95.856
		Right	70.292	95.371	85.739	17.254	84.367	86.158	85.333	74.745	83.66
	219-13	Left	65.001	66.71	69	71.664	69.875	85.703	80.538	73.453	87.064	82.737	83.853	66.666
		Right	78.69	77.196	80.91	22.62	90	82.747	86.042	85.914	81.384	78.73	73.912	88.493	94.62
	219-14	Left	71.299	74.224	74.506	75.656	78.818	77.636	78.93	82.003	86.397	70.219	79.177	79.046	33.024
		Right	83.797	78.551	88.386	85.326	74.44	71.702	69.598	63.246	93.122	62.519	66.801	76.691
	219-15	Left	68.279	69.955	42.839	61.579	55.612	50.881	49.128	75.018	74.932	75.964
		Right	82.235	83.601	89.045	91.541	83.33	73.134	71.816	67.637	69.47	69.78	69.889	68.424
	219-16	Left	63.149	52.046	52.826	60.593	71.058	53.973	67.671
		Right	73.61	84.958	82.558	73.715	76.594	82.173	81.772	59.959
B285	222-1	Left	66.415	56.94	51.782	49.999	53.581	76.881	65.225	82.093	81.87	92.603
		Right	72.35	67.782	69.193	68.451	63.26	57.048	56.357	51.087	67.392	65.086	62.613	61.744	81.373	55.521
	222-2	Left	66.194	76.464	68.375	48.335	49.116	44.412	54.678	72.417	69.806	96.789	69.444
		Right	78.187	63.721	58.736	66.194	107.85	50.868	86.987	54.567	53.862	56.537	59.564	64.104	78.977
	222-3	Left	75.964	69.353	63.682	52.561	61.144	85.914	49.175	31.608	71.852	70.317	67.881	85.786	74.249	68.199	84.56
		Right	72.646	70.787	52.167	62.262	60.524	33.16	64.811	67.281	60.032	65.294	63.146	69	59.255
	222-5	Left	74.491	69.362	75.012	71.23	69.582	72.81	69.857	64.537	66.571	85.236	86.424
		Right	72.181	75.763	76.809	58.483	65.875	82.423	72.897	63.886	66.732	64.341	59.334	58.865
	222-6	Left	63.273	72.743	79.16	90	81.87	84.936	78.69	71.384	82.235	79.695	90
		Right	67.068	67.834	70.974	56.606	52.289	33.864	50.86	56.575	59.005	73.047	67.757
	222-7	Left	67.109	58.554	86.634	72.491	72.602	71.44	64.916	70.074	59.534
		Right	67.345	48.066	75.964	81.254	76.908	69.624	69.775	74.445	57.184	52.457	63.947	71.307	88.435	71.689
	222-8	Left	84.437	71.969	68.44	70.325	85.486	75.915	76.556	75.15	79.095	80.407	90
		Right	71.565	62.592	64.093	74.745	64.633	39.094	47.743	72.157	76.139	75.34	62.768	72.719	65.934
	222-9	Left	76.306	88.091	44.671	48.081	52.216	69.444	67.735	76.43	77.619	83.83	72.728	78.024	69.063	84.596	70.56	81.511	75.735	75.069	57.995
		Right	76.239	75.225	68.499	72.35	80.538	76.278	68.791	62.546	56.645	31.875	67.484	64.747	71.98	69.167
	222-10	Left	87.51	56.832	57.829	82.482	68.993	73.987	77.725	79.293	85.016	78.111	71.806	76.95	71.421	79.931	62.021	59.534	64.654	83.66
		Right	77.735	73.393	39.046	70.048	66.318	67.457	74.099	77.177	70.221	72.619	73.675	79.38	72.311	74.298
	222-11	Left	70.017	50.763	61.626	63.557	64.608	63.989	67.659	74.055	61.847	66.755	63.99	69.274	59.49	68.039	76.608	82.875	79.114
		Right	81.87	74.745	76.504	86.547	83.713	53.23	48.562	65.428	70.431	65.95	70.002	63.768	69.256	77.661
	222-12	Left	82.875	62.223	68.224	71.903	70.299	59.372	50.994	50.128	69.274	77.26	71.847	83.66	82.725
		Right	83.66	69.864	76.477	80.388	69.125	71.669	69.075	66.359	72.031	71.955	64.568	73.912	72.865
	222-13	Left	64.006	69.677
		Right	75.651	73.872	79.216	51.967	82.295	98.176	80.43
	222-14	Left	63.8	61.348	70.155	79.257	86.292	76.04	78.19	68.009	72.474	90
		Right	64.359	70.974	65.614	53.393	57.362	71.565	71.437	70.261	84.629	72.047	63.814	70.463	73.74	73.549	75.327	70.61
	222-16	Left	64.654	61.557	59.3	58.377	75.964
		Right	78.69	73.61	64.231	50.599	66.038
C052	223-1	Left	46.988	47.883	53.213	56.985	64.239	61.712	64.612	66.371	67.898	55.804	58.878	59.265	69.382	71.061	86.82
		Right	70.463	54.806	62.276	60.255	51.888	64.983	68.248	69.092	60.787	62.11	58.484	68.54	26.003	52.745
	223-2	Left	89.057	76.355	76.019	77.017	78.187	98.149	81.152	55.028	54.17	47.026	6.633	28.301	57.265	85.684	68.839
		Right	60.945	65.943	65.283	57.724	50.583	38.309	62.61	64.647	9.846	54.333	59.704	62.21	45.172
	223-4	Left	68.906	72.378	73.987	64.847	61.22	55.713	68.848	75.426
		Right	68.199	39.611	63.75	67.19	63.198	59.164	58.471	64.306	70.656	67.517	85.376
	223-5	Left	79.902	76.054	55.421	65.368	75.774	63.138	72.951	64.855	80.744	69.624	60.255	81.027	63.435
		Right	77.471	69.254	58.696	69.928	61.6	50.048	46.58	63.039	58.147	48.18	70.216	66.832	75.75
	223-6	Left	61.113	62.829	61.151	55.159	67.449	71.906	74.342	68.499	70.801	86.1	72.962	68.629
		Right	83.991	87.397	59.931	67.457	65.751	51.399	68.812	68.41	61.237	58.496	69.785	62.909
	223-7	Left	58.488	56.997	61.513	42.374	24.252	32.364	40.02	43.294	64.776	55.098	66.038	70.346
		Right	87.138	85.236	80.538	83.811	74.407	71.384	72.618	51.537	62.954	70.764	70.998	60.255
	223-8	Left	66.208	64.557	62.162	75.455	56.527	72.474	64.741	77.699	51.649	73.35	73.836	77.775
		Right	79.992	53.13	73.034	81.119	55.125	61.928	75.358	55.469	60.624	57.016	76.037	67.36	60.84	62.447	81.158	78.566	73.7	69.952	67.521	76.013	73.32
	223-9	Left	52.394	51.653	55.509	67.176	65.136	68.816	63.75	52.861	67.297	54.904	75.964
		Right	84.56	68.962	66.132	47.849	45.503	69.057	67.24	62.922	57.095	76.541	75.426	65.772	56.628	76.028	75.343
	223-10	Left	53.086	47.203	57.021	45.855	52.595	45.19	31.873
		Right	43.059	51.645	47.529	42.676	62.622	36.105	50.275	47.685	61.147	68.742	68.121	64.547	88.34	74.076	68.136	79.037
	223-11	Left	73.301	56.402	64.014	64.813	62.904	63.75	70.317	61.913	57.139	70.253	61.074	69.075	85.972	75.964	85.914	79.875	60.255
		Right	79.992	77.005	59.534	59.5	68.532	68.931	68.565	64.264	64.486	68.567	65.225	71.208	75.88	70.346	71.14	68.426
	223-12	Left	64.843	60.974	82.875	70.168	71.687	75.835	66.62	64.237	69.228	80.803	72.958	76.504	42.362	46.948	59.184	64.863	70.615	75.964	73.113
		Right	74.055	60.255	73.496	77.4	78.69	59.783	70.017	72.591	58.671	61.821	68.334	63.733	75.432	65.826	73.213	112.884	80.716	79.875	106.268	78.864	73.301
	223-13	Left	80.91	66.212	72.033	70.627	71.98	71.923	76.42	77.364	45.905	52.104	57.083	75.39	89.045
		Right	55.265	49.086	71.154	68.369	66.065	56.677	68.944	61.706	75.477	74.318	69.821
	223-14	Left	72.57	60.945	50.133	35.785	39.596	57.015	55.233	60.191	67.011	65.462	68.369	52.842	76.373	73.301
		Right	68.199	64.026	51.499	57.339	61.947	75.858	61.512	88.285	70.098	63.731	65.403	61.873	59.599	56.915	70.796	86.186
	223-15	Left	63.745	82.383	23.824	69.134	61.535	72.929	64.612	69.444	46.79	90	45
		Right	61.504	54.077	73.63	66.999	61.509	65.682	61.982	64.072	58.383
	223-16	Left	56.868	61.189	63.353	61.159	56.646	61.906	54.866	60.996	63.291	67.218
		Right	63.435	70.615	60.803	53.505	79.695	68.374	63.856	58.274	57.787	58.009	63.866	66.493
Xinan-2	263--1	Left	82.648	70.777	74.219	71.378	76.218
		Right	74.82	68.717	67.521	72.284	59.906	59.036	70.626	70.75	79.114
	263--2	Left	62.676	55.735	67.932	66.534	56.424
		Right	68.199	53.807	62.613	61.144	61.157	77.856	74.932	80.134	81.87
	263--3	Left	78.056	68.199	35.446	37.648	47.603	53.591
		Right	66.62	71.565	71.471	76.068	66.171	57.265	73.946	70.463	66.501	66.801
	263--4	Left	53.973	50.851	67.891	58.979	59.153	63.853	34.418	45
		Right	74.316	79.499	82.252	72.646	90	83.157
	263--5	Left	35.987	30.598	17.865	14.17	23.595	22.102	23.394	51.34	50.87	62.447	72.474
		Right	52.317	46.998	48.323	51.34	71.565	66.801	63.435
	263--7	Left	51.546	45.164	28.25	67.294	46.409	72.269	59.816	74.554	80.942	63.838
		Right	58.581	62.14	74.887	57.395	65.751	63.246	62.987	61.699	24.88	78.93	59.036
	263--8	Left	80.538	48.318	63.083	64.231	66.595
		Right	70.213	76.059	72.854	72.28	69.358	69.063	57.789	64.058	73.202	53.973
	263--9	Left	43.862	32.005	81.87	64.832	74.055	66.371	68.839
		Right	83.66	60.676	79.641	75.069	70.346	70.096	70.346	79.695	66.038
	263--11	Left	65.056	70.017	54.432	48.053	57.479	61.39	73.474	73.301
		Right	82.073	70.675	71.96	68.416	74.917	57.68	82.405	62.354
	263--12	Left	61.311	61.009	66.065	59.073	68.251	84.987	72.408	84.806
		Right	57.995	53.995	57.833	61.066	69.95	62.301	50.44
	263--13	Left	53.13	55.491	43.968	45.83	53.569	54.669	59.421	47.07	62.904	72.255
		Right	44.711	53.401	62.671	58.637	68.416	70.75	66.371
	263--14	Left	62.603	70.641	92.49	80.998	78.111	85.601
		Right	38.585	62.86	59.47	37.221	57.68	64.359
	263--16	Left	34.902	66.286	70.974	89.012	72.582
		Right	46.848	49.293	48.18	63.435	43.472	54.846	46.736	52.765	56.023	75.7	66.038
cresor	377--1	Left	52.927	74.402	54.086	42.109	73.496	69.677	57.804	61.858	64.654
		Right	81.573	83.517	83.307	78.465	72.918	70.038
	377--3	Left	43.485	44.875	25.145	36.314	68.629	81.254	60.255
		Right	45	56.8	61.1	58.623	63.151	47.532	55.57	70.301	60.945	44.029	62.241
	377--4	Left	47.568	53.361	57.374	63.289	48.164	53.13	61.844	58.815	77.905	79.695
		Right	48.945	62.116	58.496
	377--6	Left	65.368	66.705	52.808	56.547	67.847	69.677	75.53	75.069
		Right	59.036	61.403	64.993	63.901	70.634	69.928	71.996	58.392	68.962
	377--7	Left	65.433	62.241	38.501	49.185	70.346
		Right	49.169	52.772	58.517	52.097	47.397	53.683	52.038	44.741
	377--8	Left	30.267	38.261	46.027	55.384	62.808	68.532	58.717	79.216	66.615	82.569	68.199	61.928
		Right	59.093	58.139	58.158	56.133	60.698	32.672	67.659	48.576
	377--9	Left	45	42.879	47.102	50.615	61.218	67.607	72.591	61.449	66.903	75.75	90	90	65.556
		Right	49.399	51.569	58.939	68.845	80.838	70.419	70.907	69.044	71.075
	377--10	Left	45.779	71.259	54.752	61.844	67.319	53.771	65.556	87.274	67.38
		Right	65.035	63.681	71.057	61.22	64.819	59.036	47.49
	377--11	Left	24.939	26.46	10.018	3.289	21.448	54.728	53.13	59.036
		Right	56.856	73.74	82.875	66.579	60.852	66.391	71.235	60.903	68.791	77.196
	377--12	Left	12.705	21.34	28.113	51.402	42.089	62.765	41.468	55.491	56.514	67.38	71.565
		Right	49.337	51.792	54.819	62.459	51.804	57.87	67.73	59.319	54.549	54.118	67.166	75.379	52.125
	377--13	Left	39.903	39.264	43.035	63.004
		Right	57.529	49.667	31.102	60.803
	377--14	Left	28.782	75.256	55.923	55.138	59.534	65.4
		Right	55.594	57.631	62.354	53.842	52.826	68.962
	377--15	Left	55.67	25.537	33.921	47.4	56.768
		Right	56.31	31.312	55.146	63.13	62.488
	377--16	Left	50.658	45.874	59.47	61.189	62.049	69.246	79.695	79.695	72.646
		Right	59.689	62.916	59.27	70.741	65.12
chuosenshu	380--1	Left	84.063	59.744	70.974	55.67	72.092	65.799	70.974
		Right	69.775	66.776	71.685	81.027	78.221	76.706	72.387	75.403	74.65
	380--2	Left	49.338	73.151	85.533	78.17	91.736	75.256	76.293
		Right	51.084	73.426	57.339	48.629	14.452	59.772	30.446
	380--3	Left	63.435	58.468	79.461	68.33	61.631	66.176	65.624	78.232	66.501
		Right	47.956	49	53.427	29.526	33.615	38.047	53.707	59.265	74.055	56.821
	380--4	Left	53.13	45.656	63.435	55.222	57.339	76.504
		Right	60.117	58.65	60.88	64.622	74.055	73.679	70.889	72.759	81.158	71.211	82.694	66.371
	380--5	Left	61.518	60.416	73.773	66.636	70.821	60.698	69.444	66.801	76.651	73.887	73.74
		Right	84.359	73.334	68.866	81.656	75.069
	380--6	Left	77.347	35.049	74.45	80.781	83.329	66.595	66.448	73.54	78.311
		Right	75.77	75.069	91.061	75.101	67.023	67.507	71.301	68.629	74.438
	380--7	Left	55.429	54.579	54.593	47.258	59.434	72.699	64.29	64.245
		Right	48.18	53.276	63.291	52.583	51.642	46.456	51.674	71.333	76.759
	380--8	Left	50.356	39.094	72.29	74.233	59.139	74.745	83.367
		Right	62.922	50.981	64.259	56.31	68.481	51.216	54.462
	380--9	Left	60.057	60.364	47.736	59.64	56.91	66.016	74.618	81.634	76.504
		Right	57.393	63.514	66.189	65.414	64.776	59.744	73.61	65.273	68.962	78.69	79.38
	380--10	Left	60.589	64.123	67.578	73.202	71.369	68.831	71.114	72.618	71.761	71.565	64.537	56.31
		Right	55.944	59.37	68.199	71.818	57.567	60.29	68.86	72.229	79.114	78.311
	380--11	Left	72.927	43.837	55.028	61.327	66.943	70.123	61.02	73.74
		Right	66.562	59.335	78.331	66.218	58.782	64.654	74.857	73.402	59.349	35.91	75.964
	380--12	Left	57.381	65.999	62.168	68.725	76.522	72.759	81.119
		Right	59.402	55.729	62.567	70.168	67.62	62.745	65.879
	380--13	Left	36.027	35.823	51.809	53.393	56.373	53.594	9.039	32.05	35.149	50.128
		Right	52.273	50.774	44.867	43.231	49.962	48.594	50.194	66.529	65.925	72.474
	380--14	Left	59.621	67.878	45	44.454
		Right	59.036	63.747	68.962	39.806	69.444	63.638	57.724	74.181	79.38	68.749
	380--15	Left	59.49	57.443	49.487	60.018	56.367	60.881	58.548	63.435	34.641	38.823	49.946	54.972	60.255	67.977	71.862	64.855	69.274
		Right	38.602	50.864	53.23	53.419	61.336	78.69	68.552	80.961
	380--16	Left	61.607	66.563	51.535	68.927	90	71.03	77.005
		Right	52.217	56.017	60.704	29.776	57.529	51.34	57.995	50.618	59.036	72.897	59.744	59.744
Suigenshu	382--1	Left	53.539	25.71	58.255	70.858	94.456	86.634	72.499	96.766	87.614
		Right	64.667	60.354	63.893	53.543	58.941
	382--3	Left	50.711	46.685	59.61	34.667	42.709	35.112	57.144	75.426	70.145	74.932	85.03	70.346	79.38	70.346
		Right	51.277	50.599	57.529	61.332	62.418	67.036	50.528	61.133	58.903	58.392	61.557	59.036	67.38
	382--4	Left	61.004	63.077	29.688	31.571	36.29	40.016	53.289	55.008	73.664	68.962	92.291	90	90	85.601	79.992
		Right	46.397	54.765	50.117	67.657	72.695	53.781	59.84	61.037	64.564	76.122	73.21	72.937	61.557	65.283	67.249	58.57	49.764
	382--5	Left	63.211	80.211	75.719	75.784	73.332	84.536	81.621	81.545	81.469	58.241
		Right	90	57.208	56.949	64.204	67.878	70.376	45	57.019	41.82	58.079	53.973	75.964
	382--6	Left	51.232	84.653	75.819	62.328	65.042	67.166	42.797	52.836	64.628	42.709	58.57
		Right	71.375	62.507	76.584	63.052	39.151	50.797	65.821	65.433	72.512	81.119
	382--7	Left	54.734	56.408	61.938	54.441	66.52	69.752	62.784	74.904	67.235	64.44	76.201	66.975	64.983
		Right	47.449	61.821	47.869	53.85	66.038	71.309	55.305	63.435	70.178	74.703	72.474
	382--8	Left	56.864	25.477	62.176	24.116	43.781	72.429	94.514	80.272	75.964	77.471
		Right	56.043	60.823	94.514	66.119	70.414	71.218	75.523	64.502	66.956	67.944	47.49
	382--9	Left	52.929	52.072	75.174	65.136	71.867	68.416	70.602	73.02	71.053	78.522	72.435	84.447	72.801	81.327	84.806	80.538
		Right	46.464	47.319	48.89	51.248	59.842	64.125	64.151	63.687	65.714	66.861	73.179	66.801	75.579	71.114	66.371
	382--10	Left	61.252	68.582	74.1	72.429	85.03	84.806	78.232	77.471	82.235
		Right	73.202	64.983	83.709	70.286	74.208	90	86.055	75.53	62.103	77.471
	382--11	Left	58.896	23.305	26.565	37.084	52.912	54.364	64.817	67.41	76.675	77.638	76.759	98.531	65.772
		Right	49.95	52.646	60.725	60.255	70.602	34.695	38.254	60.101	51.1	58.824	64.612	72.897	67.973	63.094	71.996	76.43	61.928	60.255
	382--12	Left	22.068	29.055	63.912	34.404	54.35	61.133	61.064	71.342	72.255	63.435	67.751
		Right	54.719	55.429	57.282	64.213	66.194	58.742	38.428	51.127	43.466	42.173	65.601	65.273	71.35	70.145	66.801	83.29
	382--13	Left	67.335	41.987	87.563	63.849	78.584	73.74	77.005	67.751	82.185	85.236
		Right	90	59.13	63.658	67.413	60.313	62.738	54.232	61.189	62.819	43.66	47.021	56.514	83.355	66.571	69.842	67.751	61.928
	382--14	Left	51.036	58.528	65.308	70.514	75.379	75.203	71.2
		Right	52.722	57.742	67.286	68.962	69.102	57.265	72.474	78.366	85.236
	382--15	Left	42.005	41.947	47.039	49.399	53.791	68.118	68.895	83.008	74.798	60.412	86.698	67.27	64.799
		Right	62.513	56.725	66.761	64.493	36.027	48.391	67.574	75.964	66.038	71.565
Caojingshengli	387--1	Left	43.264	51.02	55.151	58.627	55.088	36.158	66.038
		Right	54.039	59.381	67.08	64.428	64.747	67.932	72.937	62.038	66.318	74.476	85.601	73.61	55.008	83.66
	387--2	Left	42.089	44.646	47.107	52.584	61.356	53.13	75.069	59.676	56.768
		Right	40.054	57.407	54.401	52.512	63.435	65.136
	387--3	Left	84.144	78.608	77.614	54.252	53.598	33.818	45	70.615	76.908
		Right	57.756	58.983	60.233	60.866	62.571	67.612	65.54	65.601	68.98	76.866	76.43	72.553
	387--4	Left	20.988	42.62	42.959	51.726	58.072	38.157	54.372
		Right	41.827	45.162	50.194	57.529	46.312	63.435	67.166	55.84	32.905
	387--5	Left	39.411	46.503	61.928	67.932	39.265	53.046	61.144	65.659
		Right	54.484	68.962	62.241	21.038	22.467	64.398	61.449	71.114	79.695
	387--6	Left	42.544	51.257	49.194	50.567	50.766	59.092	59.621	60.945	35.838	70.821
		Right	54.058	63.736	69.711	65.596	69.791	71.565	66.194	72.897	70.821
	387--7	Left	41.515	50.194	61.409	90	74.268	64.799	60.255
		Right	63.27	67.703	70.315	69.643	71.565	85.32	78.288	81.87	80.538	82.117	81.254	90
	387--8	Left	44.124	45.947	53.403	51.766	52.989	56.725	57.907	62.262	68.694	78.071	67.62	66.501	70.346	67.166
		Right	65.695	44.421	49.72	62.7	64.983	67.286	65.056	72.474	71.565	66.038	70.017
	387--10	Left	42.461	46.533	66.702	52.94	77.905	41.403	34.939	66.297
		Right	53.629	46.872	52.68	54.118	36.133	71.689	43.677	47.767	55.369	54.145	78.518
	387--11	Left	50.214	54.721	58.473	54.904	58.069	63.335	47.564	52.164	52.907	69.444	60.376
		Right	54.689	60.06	67.249	57.558	75.769	63.825	72.536	74.32
	387--12	Left	45	39.207	57.28	59.381	54.273	62.162	53.746	66.975	53.427	66.371
		Right	46.294	74.111	67.62	60.054	53.188	63.983	58.671
	387--13	Left	32.796	30.604	29.99	33.828	25.745	32.447	21.61	7.306	74.814	62.354	68.839
		Right	42.404	51.611	50.55	56.07	54.941	67.38	76.827	73.142
	387--14	Left	60.524	57.742	59.941	60.665	32.569	40.815	47.451	56.991	49.268	62.928	65.772	77.845	64.093	62.526	65.854
		Right	63.522	53.403	52.549	60.306	67.552	62.038	58.962	74.45	64.058	69.044	71.03	79.216	72.35
	387--15	Left	55.422	62.379	60.41	59.076	54.703	71.03	70.017
		Right	45.731	51.68	53.673	57.388	67.046	66.307	73.127	75.256	67.068	60.018
	387--16	Left	67.816	37.283	42.169	63.048	72.926	72.525	68.199
		Right	67.999	76.827	58.804	64.473	66.801	72.94	57.209	42.758	50.194	68.523	81.254	90	63.435
Huyou3	388--1	Left	30.872	54.149	61.598	70.71	52.853	61.75	63.281	58.595	77.784	73.968	75.809	86.055
		Right	93.789	97.339	113.114	74.368	86.634	94.957	81.495	83.534	67.407	76.483	66.46
	388--2	Left	58.579	57.851	64.245	70.536	57.529	66.519	71.184	70.56	75.651	84.161	72.759	70.067	69.842	67.218	77.619	64.44	76.373	82.405
		Right	54.542	61.449	61.129	64.734	53.288	55.907	67.521	64.238	69.611	68.657	70.489	74.157	57.44	65.799	71.834	71.565	74.055
	388--3	Left	43.898	55.557	58.802	62.441	69.063	41.203	48.398	57.6	74.396	63.435	61.113	46.219	67.166	75.793	67.834	41.634	65.433	69.775	74.055
		Right	88.559	63.157	96.216	81.939	56.452	67.797	74.624	64.016	74.554	84.428	82.875
	388--4	Left	72.962	65.521	28.443	40.462	53.13	60.396	62.021	66.038
		Right	49.874	48.366	61.699	65.799	70.56	50.44	66.801
	388--5	Left	61.834	49.063	59.601	49.198	53.471	43.332	50.133	58.1	63.869	78.486	68.806	75.964	75.069
		Right	50.464	52.162	70.821	75.774	58.702	74.358	77.863	71.565	74.055
	388--6	Left	55.491	47.437	53.278	55.973	66.609	53.379	51.226	67.313	64.832	57.875	60.642
		Right	48.727	60.422	50.944	58.156	63.435	48.731	45.512	49.505	53.707	65.056	66.371	71.565	67.834	58.241
	388--7	Left	57.858	49.98	51.061	44.84	49.939	55.646	64.628	56.902	59.744	74.129	43.264
		Right	48.013	49.643	46.292	55.804	47.911	82.614	72.387
	388--8	Left	54.817	50.947	54.2	55.346	56.588	54.86	63.275	73.78	80.074	73.61	85.236
		Right	51.311	66.122	63.932	61.83	70.074	69.507	66.682	69.864	63.435
	388--9	Left	51.752	36.962	19.529	17.43	22.815	25.781	34.91	11.862	16.489	70.514	33.265	70.145	90	65.556
		Right	47.779	67.286	58.248	66.464	45.5	39.719	66.236	68.279	45.152	54.497	40.446	58.339	58.299	68.895	59.216	68.199	67.751	69.677	60.945	85.236
	388--11	Left	59.006	66.473	66.433	60.709	49.899	51.721	51.134	66.121	70.919	37.424	44.69	47.4
		Right	59.744	75.964	64.255	63.251	68.341	68.546	69.775	56.357	61.663	34.891	48.814	70.308	64.359	73.301
	388--12	Left	61.67	57.325	62.084	66.801	66.075	50.042	68.776	58.241
		Right	46.745	43.531	54.375	60.924	61.366	36.272	41.955	54.048	65.462	55.763	41.455	63.905	62.241	63.435	62.447
	388--13	Left	78.896	62.425	63.997	56.31	45.507	54.162	46.332	59.826	67.166	57.653	64.654	82.875	74.055
		Right	31.232	44.433	55.751	57.848	61.699	68.199
	388--14	Left	61.39	65.462	54.904	59.507	55.376	66.755	63.078	65.391	61.39	72.072	81.347	80.538	71.565	81.254	73.301	52.125
		Right	66.272	42.211	46.795	46.512	51.34	60.461	40.827	75.964	81.764	73.61	78.408	72.897
	388--15	Left	70.591	72.42	62.879	69.664	57.848	47.182	58.478	73.301	76.551	71.565	88.025	67.38	85.914	80.538
		Right	64.106	67.974	73.664	67.054	78.826	57.953	69.749	65.225	66.949	77.905	67.751	62.354	63.435	54.162	60.255

## Sheet: Table S3
Supplementary Table 3 Root angle of the first order lateral roots in the BnaTNDH popualtion at OP and LP and an association panel of Brassica napus at LP
BnaTNDH popualtion
Optimal P (0.25 mM Pi)
Lines	Plants number of each line
	1	2	3	4	5	6	7	8	9	10	11	12	13	14	15	16	17	18	19	20	21	22	23	24
TN1	65.3	61.5	62.4866	65.5547	60.7	64.4	62.3	71.3	61.7244	68.705	63.1	64.4	57.7	60.7	62.4423	63.5934	66.8	64.4	61.8	76.8	61.7244	68.2223	65	64.3
TN2	74.6	73.8	68.1598	65.1217	56.1	65.9	68.7	67.7	69.6572	60.2875	59	65.9	70.9	74.4	68.169	64.1163	63.8	65.9	71.5	52.3	66.7955	62.1615	57	65.9
TN4	74.3	69.9	72.5657	66.1562	73.5	65.2	64.1	69.2	67.1135	67.1633	63.9	68	69.4	64.4	63.6531	69.3953	71.7	65.4	56.1	67.7	66.9922	65.0494	67.2	66.2
TN5	56.2	70.3	63.2782	67.4354	65.1	64.2	56.4	70.7	68.6339	65.3568	65.1	64.2	56.4	68.2	64.2	56.4	66.7	64.2	56.4	73.7	66.4492	68.0347	63.6	64.2
TN8	64.2	41.7	52.9562	68.9872	58.8	64.8	67.1	70.9	59.2731	59.5273	58.8	64.8	70.6	47.9	74.4649	64.0287	57	62	76.3	72.6	60.9717	64.3235	60.5	67.5
TN9	77.5	75.2	62.5811	72.0263	35	76.7	73.8	79	74.9473	61.2776	63.3	76.7	72.4	75.7	68.1097	65.558	54.6	76.7	46.3	72	73.4241	66.3965	65.6	76.7
TN10	70.8	71	70.8	71	71.1	71.1	70.8	71	71.1	71.1	71.1	71.1	70.8	71	70.8	71	71.1	71.1	70.8	71	71.1	71.1	71.1	71.1
TN11	53.7	61.5	64.8956	68.195	69.4	75	69.3	77.9	73.1933	70.0274	70.6	68.6	70.9	71.3	72.0685	73.98	72.3	71	75.6	74.6	71.32	72.0332	68.6	69.4
TN12	68.7	45.4	65.6878	68.2278	70.2	78.4	72.3	76.1	75.0162	73.1752	70.5	74.1	71.3	77.7	72.815	73.9904	72	69.3	77	55.9	70.7325	68.9519	68.2	74.7
TN14	70.8	63.7	68.7787	66.6853	71.1	69.5	71.3	49.7	65.3	74.05	70.6	71.1	76.4	75.1	69.0195	73.0472	69.6	72.7	74.9	66.3	70.7028	67.0819	60.1	71.1
TN15	72.7	65.6	70.7492	65.6	59.9	65.6	70.8	65.6	60.1	65.6	60.1	65.6	65.7	65.6	68.0483	65.6	60.1	65.6	73.8	65.6	60.1	65.6	60.1	65.6
TN16	71.6	74.8	74.6943	71.3115	81.1	71.3	68.5	72	67.9134	67.4118	59.9	71.3	74.9	73.9	68.9677	64.0676	69	71.3	59.1	74.7	67.8673	67.7907	69.6	71.3
TN17	81.8	74.7	72.1693	68.2892	62.5	72.8	81.8	74.7	60.529	67.6281	60.5	72.8	81.8	74.7	67.6281	74.7271	61.5	72.8	81.8	74.7	67.6281	69.8987	61.5	72.8
TN18	75.2	76.3	75.9206	73.8501	75.5	76.7	65.1	65.6	71.1323	79.1475	75.5	76.7	65.1	79.1	72.3578	67.0655	75.5	76.7	55	73.7	67.0655	54.9835	75.5	76.7
TN19	59.7	69.5	69.1246	72.1829	69.1	70.8	72.4	75	73.712	66.5135	71.9	70.8	67.3	65.8	70.2218	62.0285	65.7	77.3	39.3	67.6	65.9972	62.9706	80.7	64.2
TN20	71.5	69.2	67.8837	69.0406	61.1	62.9	71.2	72.5	67.7269	67.636	61.1	64.2	66.3	68.9	66.9316	67.8644	61.4	65.4	75.7	51.4	64.2869	62.6205	60.8	64.2
TN21	76.5	65.1	70.2089	66.8773	66.7	68.9	56.5	73.5	64.895	64.4727	60.6	69.6	62.6	65.1	68.3367	70.5779	72.8	74.3	70.2	67.2	67.9016	68.5292	66.8	69.9
TN22	66.7	58.1	63.4437	63.0358	68.6	60.4	66.7	65.2	61.9746	63.3851	55.5	67.9	65.3	71.2	63.7238	65.5504	62.9	67.9	62.5	72.9	67.0834	69.9833	69	75.5
TN23	53.5	74.8	64.4288	66.6848	69.9	59.6	70.6	67.8	67.1575	67.6155	70.6	68.5	70.2	61.2	67.4074	67.3652	69.8	63.7	74.7	67.2	68.0362	69.0853	57.9	76.5
TN24	63	64.8	67.2066	67.61	62.7	78.3	57.5	66	71.7206	71.4156	70.9	70.1	77.3	67.4	70.9242	61.1318	76.6	68.2	32.3	70.4	66.7288	56.685	67.4	72.2
TN25	53.3	70.3	65.7857	65.798	78.3	55.2	56.6	73.7	65.8102	55.8411	57.9	57.3	52.3	70.3	60.1918	61.3412	60.5	59.4	64.1	66.9	60.3582	63.9385	75.9	48.8
TN26	68.1	45.6	61.3186	61.4914	65.4	63.8	70.6	60.1	63.9358	66.0079	55.3	69.8	65.6	64.2	63.3155	63.7234	64.3	65.6	60.6	66.3	65.1113	65.4182	66.7	63.3
TN27	66.4	65.5	65.9248	66.2002	66.3	62.3	70.6	63.6	66.157	63.6649	56.8	62.3	65.5	73.6	65.3766	71.0718	74.2	62.3	78.6	65.5	68.5395	72.7701	66.7	62.3
TN28	71	64.8	65.3195	62.4761	60.2	61.8	37	80.1	59.7777	70.3992	72.2	62	67.3	71.3	65.5877	69.2742	69.2	63.8	58.4	65.5	70.8552	72.3626	79.3	67.6
TN29	71.9	44.7	61.9975	69.8319	79.3	68.3	67.5	62.7	69.6781	67.1983	70.6	68.3	71.9	81.7	74.8715	70.3399	68	68.3	76.2	57.5	63.1673	67.849	55.8	68.3
TN30	48.8	69.4	62.2166	68.843	68.4	67.4	75.1	64.4	68.6658	67.4344	63.1	73.9	68.3	69.5	68.968	70.3041	75.2	62.9	62.1	80.2	65.6959	67.4704	57.5	64
TN31	57.4	72.8	64.7543	67.2776	50.1	73.6	72.2	62.3	73.718	72.9528	78.7	74.1	81.3	71.6	74.941	70.6097	69.7	73.3	78.1	74.1	73.7505	74.8874	75.4	72
TN32	76.6	60	68.6221	68.9555	66.1	71.8	61.8	66	67.9776	69.5705	82.3	66.1	64.2	74.6	72.6333	70.3388	74.3	71.8	54.2	59.3	68.2038	65.9082	61.2	58
TN33	61.8	61.1	61.4624	61.2	66	66	78.9	61.2	66	66	66	66	70.3	61.2	69.9982	78.8661	66	66	70.3	61.2	66	66	66	66
TN34	69.8	42.7	63.7624	78.7793	78.8	79.6	71.4	58.5	59.5101	63.2975	58.1	79.6	56.9	76.2	65.8785	70.9309	69.3	79.6	87.5	60.7	75.0823	73.8732	71.1	79.6
TN35	46.6	60.5	54.2081	53.6854	53.8	53.8	46.4	62	53.8	53.8	53.8	53.8	46.6	45.4	45.3882	59.776	53.8	53.8	46.6	74.2	53.8	53.8	53.8	53.8
TN36	66.7	73.8	63.5	59.9	70.4	70.4	66.6	73.6	70.4	70.4	70.4	70.4	66.7	73.4	65.9	72.5	70.4	70.4	66.7	74.3	70.4	70.4	70.4	70.4
TN37	82.4	82.4	81.0497	81.7191	77	78.8	82	81.5	79.8788	79.1795	80.2	78.8	75.9	81.9	75.876	78.2532	74	78.8	80.1	81.9	64.7005	64.7005	64.7	78.8
TN38	66.2	69.6	74.041	78.6206	79.5	63.8	80.8	76.5	70.3946	69.2083	79.3	68.2	51.6	53.4	65.6768	70.3851	85.3	72.5	66.2	68.6	70.7163	71.6261	73.8	68.2
TN39	70	49	49.9829	65.8	53	53	30	49	53	53	53	53	56.6	21.6	55.9754	75.2	53	53	69.9	76.4	53	53	53	53
TN40	51.3	67	44.6914	62.7333	60.8	82.4	82.4	62.7	59.3916	69.5375	60.8	82.4	73.9	74.3	65.1844	56.8964	60.4	82.4	53.4	63.9	64.2577	65.2149	61.1	82.5
TN41	63.3	65.8	71.7033	77.0797	68.8	68.6	63.3	88.9	68.9	68.6	68.9	68.6	63.3	65.3	65.2825	69.0097	68.9	68.6	63.3	72.7	68.9	68.6	68.9	68.6
TN42	75.3	43.6	63.5239	51.1305	74.7	72.8	75.3	51.1	66.8523	69.6525	76.5	75.2	76.6	74.6	75.355	75.4477	76.3	75.2	73.9	78.8	76.4108	77.1652	78.4	77.5
TN43	47.8	68.8	51.1	59	51.1	59	66	66.7	60.1474	66.3446	51.1	59	56.9	70.8	51.1	59	51.1	59	56.9	68.8	68.7578	70.7805	50.9	59
TN44	77.5	75.9	76.2173	75.2744	66.3	64.6	76.4	75.3	70.907	73.9798	68.5	64.5	75.3	86.3	75.3842	86.2713	66.3	64.6	76.4	72.4	74.2477	68.2359	64	64.6
TN45	75.9	69.1	72.3057	73.8733	72.3	65.7	76.6	71.1	73.4537	67.1901	73.3	65.7	72.7	53.4	64.2664	56.7773	65.4	51.6	78.3	79.4	62.6173	67.3661	47.7	79.9
TN46	66.9	78.5	76.593	76.5326	84.4	78.5	75.6	81.9	77.8612	72.9968	64.1	81.1	76.5	61.4	73.6709	74.3956	85.3	78.5	83.4	76	76.5248	80.0321	79.5	75.9
TN47	81.9	78	78.5129	77.1047	80.4	77.7	75.2	79	77.4892	73.8322	78.1	77.7	72.4	50.7	68.032	67.2261	83.7	77.7	60	85.2	71.814	75.5895	79.5	77.7
TN48	83.1	72.4	78.4558	80.7772	77.6	78.3	78.1	80.8	77.2426	76.2655	69	80.8	77.4	74.8	74.4165	71.5143	74.9	64.9	73.8	47.6	64.7572	63.6706	52.6	79.5
TN49	72.4	77.2	76.3749	79.518	68.8	68.3	79.5	69.7	70.7717	72.9072	63.1	68.3	75.1	77.1	72.6246	75.8136	75.2	68.3	71.2	62.5	72.2253	69.0712	68.2	68.2
TN50	77.5	85	72.4072	49.3725	77.8	65.3	49.4	80.1	71.2408	72.6098	70	78.8	77.6	79.7	71.4375	79.7311	81.9	40.5	81.4	81.9	73.8436	73.3831	77.9	76.6
TN51	64.2	71.3	64.7773	56.1389	76.1	56.9	44.9	67.3	63.0729	70.7909	71	56.9	69	68.1	71.8582	73.3003	78.5	56.9	59.4	68.9	71.1981	67.4116	67	56.8
TN52	68.5	78	71.0374	69.8233	66.7	63.9	65.5	68.5	68.9543	69.7235	66.4	74.2	66.8	72.6	69.3663	68.7144	66.7	63.9	61.3	70.1	67.4981	65.6736	76.2	53.5
TN53	71.4	64.6	68.4014	66.3823	64.4	67.1	59.8	58.2	60.8465	66.9772	64.4	67.1	83	76.5	70.9738	79.7338	66.3	67.1	71.4	61.8	75.2463	68.0464	62.6	67.1
TN54	47.7	80	66.9167	65.5744	81	71	51.1	55.8	66.0377	60.6005	74.9	67.4	36.8	77.6	66.8738	64.0126	77.7	71	55.3	47.1	58.8785	62.4581	81.8	74.6
TN55	74.2	80.1	76.3238	76.7876	77.5	75.6	72.4	81.7	75.3188	77.6739	69.1	75.6	78.1	77.5	78.3177	78.363	82	75.6	78.4	81.3	79.3558	77.741	81.4	75.6
TN56	74.6	78.7	67.8559	67.3764	70.6	78.9	82.6	62	69.2078	61.8331	40	81.1	22.4	82.8	59.7978	59.2898	72.7	68.9	73.1	69.1	64.0221	66.8507	85.3	46.6
TN57	76.1	47.7	66.9555	64.9896	63.8	65.8	73.6	58.1	65.855	65.8	63.8	65.8	74.9	69.4	73.1085	73.1085	76.8	65.8	74.9	58.4	73.1085	65.8	50.8	65.8
TN58	75.7	56.9	67.17	67.2763	32.9	76	73.8	67.6	65.6002	71.8966	73.6	69.8	72.3	74.4	72.5881	70.9123	66.1	79.4	71.8	45	68.1559	66.8781	71.7	75.8
TN59	76.4	76.2	74.8669	72.9457	75.6	73.7	75.1	69.5	72.2884	72.1335	75.6	73.7	83.1	60.9	76.1435	76.1435	84.5	73.7	71	68.3	73.548	73.1881	66.7	73.7
TN60	52.2	76.3	72.1965	71.6725	74.5	67	76.7	73	74.5116	75.3891	73.9	67	64.2	78	72.5164	76.681	75.3	62.8	63.8	78.8	71.7629	72.7937	74.3	71.2
TN61	72.5	72.8	71.2	71.9	72.9	72.8	72.5	72.8	71.2	71.9	72.9	72.8	72.5	72.8	71.2	71.9	72.9	72.8	72.5	72.8	71.2	71.9	72.9	72.8
TN62	81.5	78.9	80.4411	87.8332	76.7	83.6	81.4	73.3	79.0405	79.4438	84.4	88	84.7	80.7	85.6944	82.9917	83.6	84.6	84.3	71.4	80.9084	75.3062	80.7	64.8
TN63	70.5	79.1	78.8267	77.0034	86.8	80.4	74.7	79.3	77.4766	80.4	86.7	80.4	74.4	74	78.3735	79.986	86.7	83.8	73.2	63.5	74.682	80.4	86.7	77.1
TN64	88.8	76.9287	73.0022	78.0503	80.4915	80.0692	62.945	78.0482	78.6078	85.059	83.2	82.3032	77.7928	81.1725	74.6825	82.6192	80.4748	81.9929	85.4878	86.9408	76.885	78.2747	79.6583	70.492
TN65	75.9	73.9	78.3894	75.7319	85.4	67.8	83.7	74.2	80.26	80.5871	86	86.1	86	74.5	80.3096	80.4663	82.6	81.6	84.6	74.2	79.7474	76.3709	84.9	67.8
TN66	82.2	82.6	82.1997	88.466	80	86	82.9	88.5	76.7195	83.3092	79.3	86	82.9	76.7	81.9784	83.864	83.2	86	83.7	82.6	82.4333	81.8249	77.5	86.1
TN67	76.8	74.2	69.2	72.5	71.2	74.2	76.8	74.2	69.2	72.5	71.2	74.2	76.8	74.2	69.2	72.5	71.2	74.2	76.9	74.2	69.2	72.5	71.2	74.2
TN69	81.5	57.4	72.1221	82.6761	77.5	79.6	80.2	85.1	80.2453	77.4537	83	79.6	81.6	72.6	77.3995	76.6489	85.7	73.6	83.1	63.4	77.9406	84.8194	83.9	85.7
TN70	77.2	79.2	75.3	79.1	82.9	77.1	74.6	79.2	74.6477	81.3638	82.9	77.1	79.8	79.2	77.2221	82.9	82.9	77.2	77.2	79.2	77.2	79.2	82.9	77.1
TN71	72.5	72.8	71.2	71.9	72.9	72.8	72.5	72.8	71.2	71.9	72.9	72.8	72.5	72.8	71.2	71.9	72.9	72.8	72.5	72.8	71.2	71.9	72.9	72.8
TN72	85.2	76.1	80.8689	81.6721	81.3	80.3	80.7	76.1	80.0753	82.5586	87.6	80.3	76.5	76.1	82.0344	82.0344	85.5	80.3	80.4	76.1	82.1215	82.0634	80.5	80.3
TN73	80.4	85.3	85.0266	82.5905	82.1	82.7	84.2	85.8	82.8378	82.1942	82.1	82.7	76.5	84.8	82.268	82.268	80	82.7	80.4	85.3	84.203	82.913	84.2	82.7
TN74	84.2917	73.3463	86.7004	83.0984	87.7723	86.9833	85.3465	86.193	86.5738	84.4005	85.15	80.9125	83.0177	81.7228	83.6682	85.1356	88.5693	87.7568	82.4935	83.1642	81.3319	83.2098	80.9062	74.5567
TN75	81	81.6	82.5408	83.4881	82	70.9	84	84.6	85.9098	83.9164	83.5	70.9	88	85.1	84.1447	84.9363	83.5	70.9	82.9	75.2	78.5276	82.5362	85.1	70.9
TN76	76.7	72.1	72.5913	75.3262	77.1	53.6	75.6	77.3	78.3951	73.6779	83.2	81.4	71.4	78.6	75.0577	74.8739	75.3	80.9	78.6	76	77.4607	75.7974	72.8	72
TN77	82.4	73.6	72.8885	68.3419	67.7	71.3	72.5	70.5	72.0928	73.2261	63	74.9	76.3	70.5	69.877	68.3094	70.5	48.5	74.1	79.8	65.4103	67.8656	50.8	73.8
TN78	83.8	79.6	77.7102	76.6389	78.6	73.4	69.6	81.2	74.8728	76.8041	72.6	75.6	76.9	75.1	77.5348	77.5348	86.5	73.6	82	74.6	75.1007	74.6636	70.2	71.9
TN79	67.4	69.3	66.4243	68.1285	52.7	68	75.8	68.8	71.8393	67.7948	69.1	72	74.3	64.5	68.1999	68.1999	64.1	80.3	52.1	72.6	68.9156	65.1285	70.7	73.4
TN80	78.4	71.6	73.9944	73.0726	71.1	76.9	69.3	74.3	73.691	74.4261	72.6	78.5	70.6	74.4	74.1857	74.1857	75.9	69.2	78	66.2	72.1325	75.3627	75.2	75.6
TN81	83.811	79.3267	79.6273	77.8666	77.2415	73.0868	75.867	80.3828	81.4881	83.8155	85.8402	81.7098	83.6408	87.5722	76.4288	75.3527	80.3142	76.3365	57.976	79.9453	81.7089	81.5688	75.4245	83.7905
TN82	78.5	69.7	75.3843	76.7754	74.6	76.6	76	77.4	77.3187	75.8104	77.8	77.9	76	73.6	76.509	76.509	80.7	75.6	73.4	73.6	75.7409	75.1845	78.1	72.2
TN83	75.1	70.9	71.2418	73.1911	81.2	58.1	78.5	68.9	74.6241	72.8262	66	77.9	78.8	77.6	73.2942	73.1284	76.5	70	74.5	73.9	70.6151	56.4675	77.6	56.5
TN84	87.2747	86.0977	76.4167	86.6862	79.9075	88.433	81.899	76.7233	83.0026	81.1717	82.1027	83.5553	81.5782	83.259	81.9743	78.949	79.3762	87.6637	63.2948	81.1513	75.6185	78.9121	75.8225	81.4075
TN85	86	88.6	80.871	78.9575	68.2	73.7	83.7	81.5	78.8407	79.4378	80.6	73.7	83.7	82.2	79.8961	78.6698	77	73.7	81.3	73.7	79.0743	79.8526	82.1	73.7
TN86	82	75.2	80.7359	80.2378	83	80.4	80.8	75.7	78.2078	78.8362	83	81.7	77.7	70.5	79.6631	80.2247	83.2	81.1	84	81.5	81.2062	81.9114	83.6	78.5
TN87	79.7	64.5	79.0874	77.371	81.3	75.5	81.5	64.5	79.8084	80.1418	76.3	75.5	83.3	64.5	80.1196	80.2349	80	75.5	81.5	64.5	73.6037	75.5	82.7	75.5
TN88	83.7	89	83.6382	81.5263	87.4	83	85.6	73.2	82.2162	84.0091	88.6	81.7	81.3	85.9	84.342	83.8714	83.2	82.6	83.8	63	76.1824	78.9567	81.7	83
TN89	69.6295	86.2267	84.1182	84.1263	80.7	85.8447	80.8177	74.3653	77.3167	82.2465	83.2942	82.2893	87.9557	84.8534	85.3067	79.3858	72.1977	82.0098	81.991	73.612	83.9703	78.9295	71.8635	80.9277
TN90	44.6	81.3	73.2371	80.8813	79.8	78.4	84	83	80.5078	73.6722	75.4	78.4	79.6	84.7	73.6722	77.113	84.2	78.4	69.4	75.2	75.2101	79.2864	79.8	78.4
TN93	67.9	58.1	67.3684	72.1543	67.3	76.3	67.8	72.9	74.4365	77.3893	72.9	71.6	71.4	76	73.3356	72.2971	78.8	71.8	64.6	75.5	70.1172	62.5766	72.6	66.1
TN94	70.5	74.1	74.1779	73.2112	80	74.6	72.1	73.4	73.9643	72.9188	70.2	77.3	76.5	66.7	76.2423	74.3998	79.1	78.4	74.7	82.3	74.2658	72.7526	67.8	68.2
TN97	69.9	73.6	70.3819	75.332	66.7	74.5	74	76.1	75.0008	75.0008	66.7	73.6	74	75	73.5399	74.0568	66.7	71.4	78	69.8	73.4968	72.3222	66.7	74.8
TN98	52.5	78.6	61.5425	70.0146	62.1	73.7	57.8	77.9	73.6079	75.1092	66.7	70.6	59.7	85.2	72.8881	71.3738	65	69.7	68.7	72.7	69.8242	70.2124	73.1	64.9
TN99	70.4	69.5	69.449	68.309	76.7	67.3	63.4	69.5	71.3595	68.1664	69.9	72.6	77.9	69.3	71.0176	70.9138	67	74.9	74.2	69.6	72.7961	71.6246	70.2	75
TN100	69.2	73.7	71.5769	73.7139	73.8	71	72.4	72.6	74.927	72.9363	73.8	78.9	70.8	72.9	74.3057	74.4786	72.9	75.9	70.8	75.5	70.3285	68.4794	74.7	55.2
TN101	77	80	73.0549	66.7705	59.5	59.5	75.7	66.8	68.1693	75.0718	59.5	65	64.4	73.4	72.0707	66.4978	75.1	66.8	74.3	73.4	59.8012	49.0324	43.8	54.2
TN102	76.3	79.5	71.2382	71.4818	66.2	63.3	68.5	79.6	67.4387	63.3	71.7	63.2	68.5	79.5	60.6917	68.8815	69	63.3	60.7	79.5	64.981	69.2703	69.3	63.3
TN103	28.1	62	49.1662	68.2	70.6	56.1	28.1	76.6	63.1	53.6	70.6	56.1	27.8	69.3	58.3255	74.1	70.6	56.1	28.1	69.3	52.2	65.3	70.6	56.1
TN104	61.2	48.7	63.4956	66.9718	73.5	76.3	57.8	73.5	68.9305	79.4432	69.5	57.8	64.5	79.4	74.3883	69.7867	71.7	71	74.6	72.5	72.508	72.2261	71.9	68.4
TN107	70.3	78.4	79.9085	52.3074	48.7	81.5	70.3	34.3	47.5295	68.509	41.2	46.1	70.3	68.5	67.6825	59.5484	48.7	64.3	70.3	70.3	65.2478	68.3798	56.2	76.8
TN108	62	78.4	70.8667	74.2384	66.8	72.7	70.3	79	76.4277	78.2679	65.9	83.3	66.2	77.9	78.2767	74.17	78.7	73.2	66.2	83.4	67.2234	65.2414	56	56.4
TN109	75.1	78.1	74.6868	69.2184	75.8	67.8	78.2	71.5	70.233	73.362	75.4	53.2	79	76.5	76.1337	74.0538	73.4	83.1	68.2	79.9	74.0696	73.0096	78.7	60.4
TN110	80	61.5	62.4092	65.9497	68.5	63.4	76.6	61.5	70.444	73.1418	68.5	70.4	76.6	61.5	68.3471	69.6844	68.5	66.9	73.1	61.5	60.3	69.2	68.5	66.9
TN111	78.3	70.8	69.368	72.5797	77	79.7	59	79	78.6543	80.9113	77	79.8	75.3	80.9	66.4398	71.8452	77	79.7	70.8	52	72.4522	64.497	77	79.7
TN114	74.3	71.5	72.8531	68.8506	72.9	72.6	76.9	66.7	75.9004	78.3383	72.9	71	79.5	77.2	73.8431	72.9497	72.9	72.6	76.9	70.5	73.2725	72.5162	72.9	74.2
TN115	75.2	73.1	70.277	68.1655	75.2	73.1	59.7	73.1	71.2822	74.5191	59.7	73.1	77.4	73.1	74.6268	71.1925	77.4	73.1	72.3	73.1	71.9742	72.2882	72.3	73.1
TN116	74.2	77	65.1007	72.5	75.1	72.5	40.2	77	72.5	78.9625	75.1	72.5	80.9	77	72.5	76.9918	75.1	72.5	65.1	77	72.5	68.3175	75.2	72.5
TN117	50.2	79.5	71.6951	78.5092	79.1	77.7	78.5	79.5	74.8737	72.6184	79.4	77.3	64.9	79.5	77.0887	76.1051	80.3	83.2	65.4	79.5	73.9399	76.0686	77.7	71.1
TN118	69.5	71.2	67.2	62.6	70.5	70.5	69.5	71.2	67.2	62.6	70.5	70.5	69.5	71.2	67.2	62.6	70.5	70.5	69.5	71.2	67.2	62.6	70.5	70.5
TN119	45.1	66.5	58.5331	70.4502	83	72.9	63.3	72.2	70.4502	76.9172	83	72.9	64	76.9	75.5512	69.9117	83	72.9	80.7	73.1	78.0562	73.6837	83	72.9
TN120	73	70.4	74.968	81.4575	63.8	71.2	73.4	81.5	73.7745	72.9742	63.8	71.2	73.4	75.9	72.4738	63.6907	63.8	71.2	73.8	75.9	75.7936	75.17	63.7	71.2
TN121	78	76.9	65.2748	70.2	78.3	40.6	78	77.9	68.7126	77.5445	76.7	60.5	78	71.3	76.3	73.5258	75.7	80.4	78	70.9	75.6901	72.1403	73.4	60.5
TN122	74.2	75.2	74.4744	74.6	74.6	74.6	74.2	75.2	74.516	74.6	74.6	74.6	74.2	73.1	74.5	74.6	74.6	74.6	74.2	74.5	74.5	74.6	74.6	74.6
TN123	83.7918	60.0342	79.1055	71.5147	79.8172	82.3915	83.2483	84.8517	75.9152	77.8566	81.8138	72.3252	67.4773	82.6879	78.8464	82.4245	76.6912	82.3463	63.0667	77.1745	72.0432	74.5693	78.1963	65.5095
TN124	80.655	74.3888	77.1781	78.09	40.5905	78.6585	76.2037	74.8057	76.6016	70.0993	74.657	79.6925	74.14	81.69	71.2497	68.9831	69.3181	73.0516	80.579	77.0295	70.4823	73.7206	77.2455	56.1788
TN126	81.3453	75.099	63.0857	71.9958	79.6557	83.3283	76.9697	77.1102	85.6712	87.178	75.783	76.6308	76.2613	74.301	77.9982	80.0465	74.037	61.16	66.203	72.4377	75.3981	74.7425	75.7637	79.501
TN127	76.6	74	75.5844	69.3	72.2	74	74.6	74	75.2	73.3609	72.2	74	75.6	74	69.3	79.3	72.2	74	75.6	74	75.2	74.2	72.1	74
TN128	74.3	74.5	75.9634	78.3212	77.4	79	82.4	71.3	79.4969	77.7179	85.3	80.3	69.2	80	77.104	77.6233	73	81.4	71.4	78.2	77.499	75.5277	79	80.2
TN129	65.6	81	75.8269	80.7198	76	80.9	80.5	80.9	80.5418	80.2195	76	77.4	77.6	80.9	77.1919	76.4313	81	77.4	62.1	80.9	68.9474	71.3547	71	73.8
TN130	84.7	68.1	76.8416	70.075	71.7	74	76.1	58.4	72.6702	72.7927	77.6	78.6	76	79.4	72.6994	73.2587	63.3	70	80.8	66.5	70.8852	71.8767	65.4	74.2
TN131	80.6	61.5	78.6939	72.2904	84.7	70.8	80.5	61.4	68.66	72.2929	78.9	65.7	80.5	61.5	73.6539	73.6539	79.6	68.2	80.5	61.5	77.7678	71.5356	75.1	68.2
TN132	78.9	61.8	75.3126	72.5654	73.4	75.9	71.7	61.8	72.5654	65.895	73.4	75.9	75.3	52.6	67.1915	62.9892	73.4	75.9	75.3	71.1	73.4836	61.8176	73.4	75.9
TN133	79.503	81.8095	77.0609	73.4263	71.96	76.5707	80.9832	73.6315	77.4608	77.4421	80.743	76.3967	78.3602	81.6262	76.991	77.2842	76.4933	80.2847	56.6467	82.922	74.1413	77.6103	78.5718	76.2199
TN134	77.1	65.5	68.2229	59.2993	66.2	63.9	68.4	59.3	61.5473	64.8999	66.2	63.8	66.1	71.6	64.4273	65.4528	63.6	63.9	62.1	65.5	65.3895	66.5155	68.7	63.9
TN135	74.727	80.2997	56.7873	76.3507	79.4358	76.0007	51.4798	78.1483	72.9666	77.9766	73.1045	79.44	71.0092	72.4022	72.6598	71.6338	56.6807	72.7749	78.6122	81.7567	68.7643	71.525	68.134	73.1548
TN136	80.0435	83.237	64.0752	68.3514	80.7775	70.3877	73.865	78.6897	77.9855	83.2266	78.8692	76.7012	81.6662	82.7806	77.2795	76.5178	68.9044	74.8865	38.7305	82.4405	68.47	74.6963	82.342	72.9835
TN137	83.9	74.2	83.939	77.3	77.3	77.3	80.1	74.2	77.3	75.2013	77.3	77.3	80.1	74.2	77.3	80.0645	77.3	77.3	76.2	74.2	77.3	72.1	77.3	77.3
TN138	72.0355	71.3112	71.537	79.644	69.6568	76.7987	75.1325	82.342	80.6912	78.4715	80.3178	73.8898	76.5213	76.19	78.6844	79.6821	69.7307	76.6175	80.0135	73.5823	80.6045	75.4285	83.615	63.5013
TN139	77	74.6	77.5882	77.7401	81.1	76.5	78.8	74.6	80.3839	79.2702	85.9	83.2	77.1	74.6	78.0971	78.7331	68.7	79.9	77.6	74.6	78.6836	72.9278	78.5	79.9
TN140	79.0158	77.1767	80.1292	79.6192	81.4505	63.2785	72.9825	74.2205	80.0046	80.2358	81.5795	82.6658	71.2642	78.6844	77.3087	74.9536	76.3749	78.2147	81.4505	83.1508	74.9454	79.9176	82.2725	62.1568
TN141	77.9055	81.1545	79.251	77.6038	82.3598	80.107	73.7402	79.8415	83.4271	77.7195	72.0433	84.2365	82.3368	78.2236	79.2379	77.6184	79.4021	81.1795	80.761	83.068	79.5736	80.1927	75.7622	81.8658
TN142	75.786	81.3608	73.9873	72.0158	82.724	79.0043	78.8368	75.5162	84.7947	81.5785	83.8153	80.139	76.4148	75.4846	77.8702	79.9793	73.1884	75.4269	77.1993	83.1023	75.0245	79.2352	81.2123	79.0703
TN143	77.3	79.8	77.9	77.9294	81.4	70.4	80.6	77.5	76.1491	78.0502	80.2	77.9	78.9	79.6	78.1536	78.4706	79	74.2	78.9	57.6	57.6358	72.0583	80.2	74.2
TN144	73.3302	72.6065	83.5275	81.6593	80.1547	78.9808	54.7452	75.9192	80.9822	80.2528	63.2457	79.6112	81.1777	71.2253	82.2101	74.8358	72.3893	78.2101	77.5185	81.8087	72.1618	70.9398	82.5362	82.2855
TN145	63	76.4	76.4257	73.2287	59.3	76.4	63	78.6	72.7837	73.6415	59.3	63	63	80.9	67.6634	74.8827	59.3	80.9	62.9	78.6	74.0199	71.8293	59.2	62.9
TN146	81.8	65.4	69.0704	65.0405	55	78.7	64.4	64.3	65.7144	67.5558	62	70.7	76.7	64	67.8972	69.6788	71.1	73.4	69.8	63.5	73.2359	70.1658	79.2	80.4
TN147	66.5877	73.8767	78.8893	79.7737	75.9083	78.332	84.4068	78.7938	82.143	72.525	82.9812	73.7023	76.4637	81.7111	83.9946	77.748	79.7789	67.1668	65.1205	80.1763	73.7062	79.2696	79.637	79.6148
TN148	63.4677	81.6523	71.6435	67.5632	73.651	81.5735	77.3383	72.4287	68.5277	79.2503	77.0192	77.344	58.6167	80.9616	77.3288	74.0967	76.2227	67.7802	79.742	59.532	70.8192	73.4639	67.1028	83.5437
TN149	81.9	79.6	80.4903	80.9	80.9	80.9	81.4	79.5	81.1445	80.9	80.9	80.9	81.9	79.5	82.4529	80.9	80.9	80.9	82.5	79.5	83.6	80.9	80.9	80.9
TN150	78.2	76.8	72.9298	72.913	73	75.1	78.2	79.1	74.3196	76.4043	66.7	75.1	78.2	76.8	74.5262	73.6163	69.8	75.1	78.3	74.5	75.362	66.5	69.8	75.1
TN151	65.8	77.1	73.1782	78.1771	76.7	81.8	79.3	73.4	79.1682	74.4175	73.2	80.2	84.2	76.7	75.851	74.2685	62.4	81.5	79	73.4	73.7194	72.4725	65	78.1
TN152	76.2	83.9	76.8624	80.2651	77.5	85.7	78.5	82	77.9832	83.04	77.6	85.7	78.4	87.9	83.04	82.4919	82.9	85.8	78.8	81.8	83.4267	80.3181	79.3	85.7
TN153	80.5613	76.6317	75.6475	77.4227	70.533	72.896	79.7425	75.3445	59.8233	77.9883	79.6832	52.9205	80.0135	81.9155	74.3905	71.9904	86.1218	77.6982	54.091	57.7012	76.5345	69.2502	78.0492	72.0002
TN154	72.3	68.5	70.4036	63.7768	76.6	40.9	73.8	73.3	78.0196	77.1865	82.7	78.1	70.2	71.7	77.2497	71.7164	77.2	77.3	64.6	73.3	73.2477	73.4776	73.1	74.1
TN155	64.6	78	71.3066	62.0707	31.6	83.7	70.9	72.7	76.7725	79.0767	80.8	81.2	76.5	81.6	77.2982	73.4798	73.7	77.5	69.2	47.1	72.3408	63.7314	74.9	82.3
TN156	79	81.8	80.4154	76.9487	75.7	70	85.1	79.7	72.2661	70.8718	76.7	60.4	79.7	81.3	77.994	76.1828	74.7	78.9	74.9	80.9	78.6059	79.0547	83.2	69.8
TN157	76.39	76.7437	71.7493	81.8088	75.9822	78.9507	77.1078	58.3968	76.3719	74.5995	83.9425	82.9255	85.4373	63.0062	77.5347	80.7037	79.708	77.1807	83.3803	81.5502	73.1491	77.7693	80.8707	83.1883
TN158	79.3	74.2	76.7272	77.2197	76.6	80.8	74.3	77.5	81.4354	72.5095	86.1	80.7	79.2	57.6	71.5917	79.4258	78	81.3	79	80.7	77.5289	82.4611	87.7	78.5
TN159	74.3	77.6	58.3242	82.0613	35.4	59.8	81.2	82.9	67.3333	72.6723	64.3	59.8	67.3	75.7	70.1242	66.8842	75	59.7	74.3	74.1	72.8299	78.3126	82.5	59.8
TN160	86.202	80.9928	81.0057	84.1937	84.7233	77.7555	83.6217	77.3362	79.2032	78.8878	54.4828	59.3603	79.6257	76.9373	75.7843	79.5711	73.5033	82.34	67.5675	73.9908	67.6015	71.9408	81.2332	83.9138
TN161	77.6	80.9	72.6979	70.2429	78.7	80.8	59.7	80.9	76.5066	79.1539	77.6	75.5	73.4	77.7	79.1685	82.0278	80.6	79.2	82.9	84	79.731	78.5721	77.9	73.8
TN163	75	78.4	76.9393	75.2143	68.9	73.9	75.3	76.1	68.7835	64.9067	66.8	81	40.4	77.7	79.7073	83.8682	82.1	77.5	63.6	78.5	82.2878	78.5663	79.3	77.5
TN164	71.4	72.5	79.4562	79.1952	79.6	82.3	71.4	72.5	75.5042	81.292	79.6	78.9	71.4	73.3	83.0393	82.4187	79.6	83.1	71.4	71.8	84.4042	68.1905	79.6	71.2
TN166	68.8	68.4	75.0663	74.5788	70.6	73.1	65.6	68.4	72.7118	78.6951	74.2	76.5	68.2	78.4	77.5411	75.3334	77.7	80	72.7	58.4	76.2931	74.5677	74.2	76.5
TN167	52.8	75.4	72.5695	71.8308	67.7	69.7	52.8	73.9	77.6563	61.6183	67.7	77.7	52.8	75.4	61.3186	63.4813	61.6	61	52.6	76.8	65.1814	75.3393	73.8	69.5
TN168	44.6	77.7	64.6761	77.7	85	72.4	44.4	77.7	62.4135	77.7	70.5	72.4	44.6	77.8	77.7	71.4417	77.7	72.4	44.6	77.7	72.4	77.7	77.7	72.4
TN169	71.5693	76.4252	74.431	79.1625	75.901	63.9588	76.9602	76.8062	73.3947	80.219	78.6242	76.4645	74.5528	70.9658	72.2733	76.6119	78.8375	39.664	78.7097	75.9288	76.173	74.7854	73.6037	52.8903
TN170	64.986	75.514	76.158	81.2315	77.6878	78.108	74.8977	81.9718	72.6242	74.2387	76.8533	81.3985	78.8648	77.6152	78.7803	78.5299	67.7778	69.4253	81.2685	79.469	76.4141	73.4208	70.6325	70.7657
TN171	76.8705	82.8275	79.3388	73.6377	77.6117	73.8565	77.466	83.1332	77.7915	79.6809	83.1908	80.6912	85.6988	76.547	77.2879	79.4116	74.955	79.9407	77.7088	53.7868	71.5978	73.2289	76.0215	78.8797
TN172	80.9592	74.149	77.9592	75.8085	68.3928	79.9145	74.2437	82.3818	74.9198	82.1932	74.5355	52.6458	75.2108	77.9168	70.6243	77.7689	79.2557	75.7783	49.5462	76.7793	70.3399	72.9386	78.3222	79.216
TN173	83.4	76.6	79.9836	66.4	66.4	75.5	83.3	76.6	71.4657	66.4	66.3	75.5	83.3	76.6	63.3	75.5	66.4	75.5	83.3	76.6	82.2	75.5	66.4	75.5
TN175	52.0625	66.4452	79.1227	76.0748	77.1437	69.8477	76.4582	74.666	66.3748	71.8343	66.4452	83.2263	77.1437	78.2518	75.8242	71.8543	79.1227	76.0748	69.8477	76.4582	75.3758	75.7369	74.666	78.2518
TN176	70.3	70.5	69.5432	70.5	64.7	70.5	70.3	73.7	70.4	73.1953	70.4	70.5	70.3	70.5	71.8272	70.4	76.1	70.5	70.3	67.2	70.5	71.6655	70.4	70.5
TN177	73.2	74.4	67.3662	66.4327	68.1	53.8	77.4	45.8	58.8539	62.1168	76.1	54.6	72.2	59.6	69.2959	75.0201	76.1	82.6	66.4	73.9	72.1935	69.8413	69.2	77.6
TN178	59.6883	71.1993	81.6198	74.059	75.2578	81.3413	53.5105	71.0963	71.8717	71.8859	78.9098	67.4328	80.5792	77.2175	72.028	71.2145	66.9547	67.6918	76.248	79.7845	72.6697	76.2743	64.9667	80.9677
TN179	75.6268	73.7787	81.01	76.1403	76.5685	76.7645	75.3947	74.2307	82.9825	73.5257	67.3493	75.4463	82.4057	47.6792	73.1052	71.3243	73.9438	68.6445	73.809	71.463	69.8687	68.1683	79.0308	76.4373
TN180	76	65.6	72.0278	69.8411	79.2	64.5	74.8	70.2	73.7907	76.9653	78.6	62	80.8	75.5	77.4487	73.9757	74.5	82.3	59.1	80.6	74.7163	77.4692	72	79.8
TN181	80.1213	81.06	71.7107	69.6855	61.786	72.9232	77.155	75.7657	73.9339	76.8345	71.4509	75.761	73.1258	69.4361	70.4375	74.6091	68.2964	72.2562	79.5228	76.3195	70.7786	73.4846	68.8187	74.7004
TN182	77.8242	70.8658	78.5324	77.8242	81.3538	70.5478	75.5006	75.3376	74.9532	79.4238	79.1882	69.7864	80.5168	77.4768	75.1479	75.9175	75.89	81.9028	76.9074	76.6439	80.0533	76.3856	83.8176	77.8099
TN183	72.3277	76.5623	76.2827	78.5494	80.7142	79.6033	79.0643	81.6612	85.1116	79.6094	75.9021	82.6499	82.4524	79.9424	81.5827	77.6543	76.9057	79.3613	73.6875	80.5304	79.6655	81.0901	75.5135	73.8713
TN184	83.3858	80.7182	77.6874	81.6026	85.408	84.0412	83.7803	84.0079	75.8719	72.091	76.4767	82.3653	81.9565	75.2702	83.3883	80.0849	80.7477	74.449	82.1892	78.7197	78.3873	82.7428	78.7831	84.4892
TN185	83.4803	81.9155	77.4956	76.0439	76.7182	81.0978	85.1427	84.2397	67.055	82.4465	81.5063	81.2747	81.1053	78.9815	80.803	79.9226	78.3287	76.1579	71.1992	77.1919	73.5315	81.7409	79.7804	80.6421
TN186	80.333	84.8465	73.4143	73.5232	74.7962	84.8933	81.334	78.1089	77.1433	80.7192	77.0572	79.6545	79.1064	79.209	80.5973	78.6693	74.6506	83.299	82.2065	75.9442	80.7958	79.8413	84.6387	78.5558
TN187	79.6	78.3	79.4127	79.8558	80.4	80.3	81.8	77	79.6637	80.0284	80.9	80.5	83.4	82.2	81.5977	80.8905	79.6	80.5	84.6	82.1	82.3803	81.9916	83.2	80.7
TN188	77	61.4	67.0585	74.3931	72.7	82.5	77	68.7	82.4963	78.731	81	79.2	77	79.9	80.9589	76.9913	74.1	79.2	77.1	65	73.9981	71.2271	72.9	75.8
TN189	83.8	84.1	82.9995	81.2626	81.1	77.9	84.2	77.7	79.9533	80.7875	81.5	82.2	78.9	78.8	80.8759	81.3409	84.1	81.1	74.1	78.7	79.2965	80.0785	82.7	78.8
TN190	70	80	76.7999	76.6006	80.3	74.9	74.8	77.1	75.9105	75.9138	70.8	76.6	68.3	73.3	71.9148	74.5831	74.8	75.6	76.2	73.6	73.6503	74.5482	77.7	72.4
TN192	76.494	78.4157	76.9235	78.9555	65.467	76.9663	82.7247	77.3453	78.2173	73.7017	79.5554	71.2142	66.9262	74.9585	77.1586	76.0135	75.6034	77.8145	80.9426	74.8452	73.8256	76.9582	76.05	81.0944
TN194	80.6098	83.1014	75.9145	79.1206	77.7553	78.7513	76.1246	81.7906	79.7652	76.1947	81.1813	80.1309	75.0885	82.6601	78.72	77.847	78.6846	78.2551	78.9116	77.371	79.5957	78.6171	77.2585	73.9548
TN195	81.4613	72.6457	80.6255	79.0755	77.4339	78.9152	79.1494	80.0652	77.5059	78.5095	79.8141	77.6712	79.6543	72.8841	77.7285	78.7744	81.9027	73.457	80.7443	78.1766	79.123	78.7014	77.4023	79.9496
TN197	74.3666	75.1038	78.9137	75.9648	81.924	76.7111	81.026	78.5465	74.1997	77.8263	74.2525	79.7687	75.1308	73.7944	78.492	76.2986	74.7816	84.0665	82.0587	76.657	78.0137	77.7449	80.9375	79.2444
TN198	79.7	77.7	72.3	76.5	83.6	77.7	79.6	77.7	77.7	68.3	75.5	77.7	79.6	77.7	75.2	79.6	67.4	77.7	79.6	77.7	69.2	75.3	75.5	77.7
TN199	75.9	72.4	78.4622	75.2866	81	74	70	69.6	75.4954	75.2866	79.1	74	73.5	78.7	76.0964	77.9686	77.2	74	60.7	69	71.8198	64.84	79.1	74
TN200	79.7605	81.057	82.2105	77.0617	77.2782	77.4827	75.1155	79.616	78.0917	78.842	75.8162	80.6123	75.5198	80.4186	78.5597	79.9483	77.7202	76.9339	82.2059	79.7173	77.7285	78.9533	77.9217	78.8869
TN201	73.1708	63.5567	83.8848	72.6173	75.3902	76.3785	74.1522	71.9818	73.6492	76.635	67.5751	78.1585	74.8906	78.0613	76.3815	78.0633	75.4294	78.4856	81.8587	76.4813	73.9137	74.823	77.4104	67.8493
TN202	74.8	71.2	77.6971	75.3293	75.7	76.8	79.7	71.2	75.5156	73.6485	74.8	76.8	69.3	71.2	72.0582	71.5526	66.3	76.8	75.4	71.2	71.9678	76.0742	76.7	76.8
Low P (0 mM Pi)
Lines	Plants number of each line
	1	2	3	4	5	6	7	8	9	10	11	12	13	14	15	16	17	18	19	20	21	22	23	24
TN1	61.6	58.6	62.5617	64.1387	60.1	60.1	65.4	64.7	64.9496	63.3007	65	65	66.1	61.6	64.2273	65.5297	65.4	65.2	66.4	57.9	62.3	60.8	73.7	64.1	63.6962
TN2	67.1	65	64.9763	65.6905	62.3	65.6	65.7	66.7	65.609	61.6281	67.8	62.7	65.3	54.2	58.2547	59.505	58.2	64.3	54.9	59.7	58.3152	61.4947	59	59.6	62.2322
TN4	65.5	71.5	69.8982	67.9826	74.1	60.8	72.6	67.2	68.6292	71.2857	75.7	69.6	64.5	69.6	69.8742	67.936	69.8	67.9	69.2	76.1	69.5014	72.3886	73.1	71.2	69.829
TN5	72.8	73.2	65.9138	73.1822	73.4	73.3	70.3	70.3	71.5957	70.2937	66.8	73.8	72	71	70.8987	70.5561	70.6	68.7	51.1	67.2	69.711	51.0832	45.1	41	66.8264
TN8	57	68.5	67.9067	65.359	70.7	65.2	60.7	70.4	65.3458	67.8337	64.9	75.4	66.6	70.4	67.5824	70.4107	72	72.6	67.2	76	70.8886	68.8969	63.5	68.9	68.0927
TN9	77.1	77.1	76.6294	77.1	72.7	81.5	74.3	74.3	75.93	77.0792	73.6	75	78.8	78.1	74.321	77.9	78.5	78.5	77.9	77.9	76.4046	78.4882	77.9	77.9	76.873
TN10	71.3	71	68.3103	68.4888	62.6	63.6	73.9	71.1	68.7565	68.1575	68.5	71	65	67.7	68.0391	63.4006	59.5	63	66.1	72.5	65.7671	68.4741	66.8	68.5	67.5623
TN11	75.1	75	72.1216	71.7635	66.2	74.5	67.9	69.4	70.6308	74.1359	69.2	78.5	74.7	65.7	71.5137	72.1723	76.4	74.4	72.4	74	72.5908	74.762	76	76.6	72.7371
TN12	63.7	69.8	67.9672	68.881	70.4	71.6	68.9	69.1	69.8573	68.1244	71	65.6	67.8	71.8	69.042	67.5696	57.3	73.6	54.5	61.2	63.672	62.572	68.4	66.3	67.0286
TN14	74.3	65.3	71.5259	71.9842	75	71.8	73.6	67	70.7842	69.615	71	75.2	62.6	69	68.9744	67.7211	62.9	71.3	56.3	66.9	65.2656	63.247	66.6	63.2	68.3799
TN15	69.9	64.7	68.7756	67.1197	71.7	62.7	66.6	75.2	68.157	72.8998	78.9	68.5	71.3	72.2	73.2252	68.4783	67.9	65.3	64.6	71.8	68.3563	69.3792	69.1	72.1	69.5371
TN16	68.4	65.6	68.2206	64.7261	70.6	65.3	53.7	67.7	62.2168	61.4623	61.3	64.9	58.2	69.6	64.3402	72.7048	74.6	73.9	74.7	70.1	72.5787	72.3517	71.8	72.9	67.5792
TN17	67.7	65	66.9808	64.9439	69	69.1	56.7	63.3	62.907	67.0199	67.9	65.4	67.8	61.9	65.739	65.72	68.6	66.6	65.4	70.8	66.668	66.0364	66	61.9	65.7965
TN18	77.1	73.1	76.4886	73.1169	75.9	66.4	75.5	75.5	66.3737	73.8678	77.4	73.6	70.6	77.7	74.8283	74.5846	70.8	75.3	71.3	74	73.8092	71.1913	76.1	63.4	73.2484
TN19	64.7	64.7	64.8995	64.7435	64.9	64.6	54.6	45.4	54.9902	67.6114	54.6	63.7	71.5	62.1	60.2052	57.4529	64.3	50.6	60.8	54	57.4218	60.0198	65.3	60	60.5477
TN20	73.1	69.6	71.3602	72.3178	71.4	73.6	74	62.2	69.9132	71.9589	76.4	71.9	67.6	64.3	68.4851	66.4159	66.4	68.6	58.6	61.6	63.8824	61.7298	58.5	68.3	68.0068
TN21	66.2	70.3	70.5687	70.2984	75	69.8	58.3	58.3	73.7406	64.0271	56.6	59.9	75.5	67.8	67.5207	67.0727	63	70.4	70.7	63.5	67.0776	65.95	77.7	63.7	67.2065
TN22	71.2	70.9	71.6448	71.4204	72.9	64.9	77.3	71.3	71.1653	68.1207	66.4	73.6	64.3	49.1	64.9595	58.4543	57.9	68.4	73.9	70.9	64.0378	69.3829	65.6	67.1	67.7036
TN23	75.7223	70.231	79.3532	62.8387	73.4667	73.6247	76.4313	71.8317	73.8952	72.7367	69.1905	71.9235	72.209	70.4057	67.6857	68.9032	71.2953	70.8377	61.724	64.166	70.0503	71.1077	74.3067	69.5868	70.9801
TN24	74.8	70.6	73.2018	70.4118	74.2	69.5	63	77.1	69.8392	69.4413	67.3	69.1	71.9	77.6	72.6032	72.2914	68.2	72.6	67	69.5	71.3113	69.6371	71.1	69.2	70.8932
TN25	71.4042	69.2228	69.371	55.809	62.5225	72.7472	72.1262	72.2812	68.8372	59.605	51.85	74.5517	67.0293	68.9228	69.6046	64.477	71.1507	59.7698	64.8003	67.6785	65.8498	62.9298	64.1697	58.2307	66.0392
TN26	67.7	68.2	68.3149	66.0188	70.7	68.7	66.5	59.7	63.5811	62.4848	66.3	57.6	62.3	66.6	64.5169	66.6349	60.5	66	69.6	70	64.1371	60.9884	68.9	71.4	65.724
TN27	64.7	71.2	68.8703	68.353	69.1	71.1	54.1	65.6	64.9441	62.0502	66.7	58.3	62.2	67.5	62.4837	64.378	64.8	64.8	66.5	65.9	65.6893	69.9705	56.2	64.6	65.0016
TN28	68.3	64.4	66.5993	66.9652	67	68.1	71.1	66.7	67.3837	73.3045	74.5	72.1	61.2	61.2	65.0533	56.4393	70.5	51.9	67.8	69.2	61.2548	68.4157	68.3	68.4	66.5048
TN29	65.8653	69.1478	74.4925	61.356	67.6867	69.695	70.516	67.7485	67.5666	69.3198	65.5413	66.2885	63.375	71.8987	65.0683	66.9704	71.7693	64.1993	66.3353	70.8203	69.0046	68.2099	68.0635	68.1915	67.8804
TN30	64.3	65	64.3419	66.8168	63.7	64.3	71.8	66.2	68.9745	68.1895	66.9	62.7	73.6	67.5	67.52	67.7691	68	69.7	70.5	66.7	68.1949	69.9023	72.5	69.9	67.7087
TN31	78.2	74.8	76.4473	74.7851	76.3	69.2	75.4	74.2	72.9153	68.854	70.7	69.9	66	71.7	70.4823	73.5557	70.9	78.1	73	74.8	73.6896	74.7796	76.6	74.8	73.3379
TN32	68.9997	67.7255	72.3368	70.2733	60.377	77.2955	76.8677	74.5072	69.1542	61.2795	73.878	71.676	71.1332	71.3893	73.3537	70.6965	69.6933	72.0185	69.6848	67.5452	69.7355	71.3751	75.8628	71.0095	70.7445
TN33	67.1195	62.1087	63.4955	66.1457	62.8558	60.4295	61.5197	74.3472	65.4321	58.2281	44.7098	65.4992	64.4753	65.3488	62.8761	66.6758	67.8583	66.8203	63.8218	73.3095	67.4318	65.6161	59.3995	65.9335	64.2274
TN34	61.5197	58.6713	67.55	69.6732	75.2977	70.242	69.5375	70.7165	70.4272	70.1653	62.1115	72.3022	47.5718	60.064	60.6618	62.5532	64.6388	76.0902	73.4292	77.3822	66.931	72.1999	70.3912	67.597	67.4052
TN35	67.4	63.8	65.5908	63.3569	65.6	65.6	61.1	65.4	65.3703	62.5	56.9	61.1	68.1	63.4	63.4541	67.8134	71.8	68.2	62.4	64.6	67.0098	62.4378	60.3	62.4	64.4014
TN36	67.1	63.5	65.3011	60.2059	60.9	52.2	61.9	64.8	59.6082	64.3665	51.8	69.1	65.3	70.5	64.0517	67.2225	65.4	65.8	63.2	63.8	65.7378	64.1155	63.5	63.5	63.4545
TN37	64.5973	72.0997	76.3712	74.672	70.4018	68.4258	70.2102	70.3228	70.2827	69.0329	75.7342	68.9873	69.2393	70.3562	70.256	69.6529	66.8712	75.4825	68.8358	72.517	71.7777	73.2045	73.7923	75.9608	71.2118
TN38	74.5087	71.6388	73.5527	72.7826	72.2003	70.4332	61.2552	75.656	70.9706	69.1148	71.1018	72.9248	72.4057	71.2765	73.2194	72.673	75.8712	72.2823	71.955	74.7202	73.1433	73.9769	77.806	71.8505	72.3883
TN39	54.5	56.6	57.8096	62.4534	58.7	56.6	60.3	59	64.4885	71.1825	60.9	73.5	70.3	66.9	70.9325	73.7613	70.8	73	78.6	69.7	72.2942	70.3231	71	69.2	66.3685
TN40	69	69	69.8622	70.5999	62.4	75.7	72.9	71.6	72.6186	69.7893	69.8	77.4	70.7	73.4	69.8972	67.0295	70.3	69.3	68.8	68.3	68.9248	71.6381	65.8	72.7	70.3108
TN41	66.6545	70.9523	67.1868	64.0116	58.6515	54.2627	65.2775	68.2708	59.4839	56.2614	47.7157	56.6715	45.3703	72.5468	62.5427	60.4041	68.282	63.9717	62.6302	69.0712	68.7375	65.4463	70.0673	67.074	62.981
TN42	73.3173	59.718	70.3354	70.5734	77.971	70.3354	67.9623	73.8983	71.2641	71.1612	71.9315	71.2641	70.8525	72.3737	68.5454	70.3946	69.7357	61.2198	72.7508	70.6655	72.1173	70.3314	68.9583	76.0947	70.5738
TN43	60.879	73.4362	66.2205	67.5153	63.1437	67.4233	71.8463	68.3632	68.8423	67.3521	64.346	70.8137	61.32	61.7983	57.9325	62.8415	52.604	56.0075	67.4793	74.0425	71.2878	64.6101	72.2388	71.3905	65.9889
TN44	74.1	71	70.9812	67.5397	72.6	66.2	64	60.8	61.8122	65.5307	61.8	60.7	76	63	71.6433	67.359	72.6	75	63.5	64.8	66.2956	69.3514	70.6	66.3	67.6464
TN45	66.3	69.8	66.3211	65.3305	72.9	56.2	62.5	65.2	68.1329	67.2875	66.5	78.4	75	66.3	67.8112	69.1002	63.1	66.9	71.5	71.3	68.4728	68.0948	68.5	62.7	67.6521
TN46	69.8	72.1	68.734	67.6082	75.1	58	70.3	60.4	63.9304	64.2923	53.9	71.2	72.1	74.1	72.3755	68.2204	71.1	72.2	70.9	70.9	72.2991	72.3373	75.5	72	69.1415
TN47	77	62.7	69.6908	69.2951	72.4	66.7	72.6	64.4	69.0116	67.6317	68.5	70.5	63	68.4	67.5332	68.1793	71.2	67.5	71.9	66.2	68.3266	68.5893	69.3	65.9	68.6024
TN48	50.4	60.6	62.8341	64.5525	55.5	55.5	68.2	72.2	60.893	64.5265	68.8	67.2	46.7	66.7	69.8587	66.9189	67.7	74.7	65.5	71.6	71.0378	70.364	75.1	71.3	65.3619
TN49	66.2	66.5	66.2175	65.6795	65.9	66.2	63.3	67	65.1758	66.6174	65.2	65.2	70.9	65.3	65.347	66.6062	64.2	60.9	71.3	61.3	65.2079	65.2675	62.8	65.4	65.5716
TN50	71.8	67.1	70.7483	70.8651	73.8	70.4	72.4	69.8	68.1698	68.415	66.6	63.8	67.5	72.4	73.2987	70.5502	77.4	75.9	70.9	74.2	71.6652	72.4819	71.3	70.3	70.9081
TN51	72.4645	60.475	68.1803	66.7335	57.2102	54.4018	70.8	56.919	61.1379	62.0451	60.9838	61.5192	70.9807	63.3895	68.4069	64.8863	66.662	72.5955	66.0407	72.9878	70.2692	69.2094	72.8125	69.236	65.8478
TN52	68.7	68	66.675	65.7	64.3	66.675	69.7125	69.7125	69.7125	69.7125	69.7125	69.7125	72	69.7125	69.7125	69.7125	69.7125	72	73.1	73.9	69.7125	69.7125	72.4	73.1	69.7125
TN53	73.6	54.7	65.9921	66.8152	65.9	69.8	68.4	68.6	65.308	66.8304	67.8	56.5	70	71.9	66.2225	66.012	61.3	61.8	70.3	68.8	69.1132	66.7793	68.5	68.9	66.6614
TN54	68.3	66.3	68.2861	69.812	72	66.6	74.4	73.6	70.6448	70.4735	67.4	70.1	73.9	64.4	67.7743	67.7526	65.1	67.8	65.6	69.1	69.4534	68.6139	67.4	67.4	68.8421
TN55	73	68.7	70.3522	70.5298	70.9	71.1	67.4	72.1	70.2033	69.4387	69.8	69.8	67.2	67.5	69.015	69.5119	69.8	71.6	69.4	74	72.2039	70.6094	73	72.4	70.3985
TN56	63.2	73.3	68.4454	65.5034	75.9	54.2	65.1	63.7	61.2222	64.9353	61.9	68.8	72.3	66.7	69.4523	67.5687	70	72	71.2	73.1	70.1049	69.2039	64.1	64.6	67.3557
TN57	61.8	66	66.0486	67.304	61.9	74.4	66.8	71.6	66.1612	69.0406	61.9	64.4	75.2	69.4	71.785	69.7426	73.1	69.5	72.9	69.7	70.9674	71.3762	71.5	69.7	68.8427
TN58	70.9	69.8	70.9563	70.9563	68.6	69.8	70.2	70	70.9563	70.9563	70	70	72.1	72.1	70.9563	70.9563	72.1	72.1	71.9	71.9	70.9563	70.9563	71.9	71.9	70.9562
TN59	65.8	67.4	65.9427	64.8844	63.5	67.1	55.9	69.7	66.5479	66.6819	72.4	68.3	66.8	64.3	66.7351	67.9459	72.2	63.6	66.3	71.8	69.6258	68.0165	70.8	69.6	67.1617
TN60	59.2367	68.9817	69.1027	69.8857	62.7772	77.4193	74.9542	71.8978	66.5675	67.1037	74.6418	71.099	69.9378	69.638	69.2111	73.325	70.3917	72.9723	78.0365	74.6552	70.735	70.9663	68.173	65.7897	70.3124
TN61	70.6955	50.1412	65.641	64.5128	56.5842	75.3467	75.6433	73.8538	63.1919	67.0441	67.3652	68.5128	68.4632	72.143	71.3438	74.3218	78.7012	77.98	74.564	70.5818	72.6979	71.492	68.1047	72.7173	69.6518
TN62	56.783	62.3327	71.899	67.4653	61.374	49.9708	52.1045	57.7822	71.5705	61.1978	62.6527	43.6713	45.7758	67.4747	62.0822	57.6151	68.2317	73.0753	77.3518	71.0192	55.4713	70.7996	70.1585	63.5695	62.5595
TN63	50.0282	59.8068	65.1693	57.3768	63.5598	56.1123	69.8297	71.3825	61.7866	68.0926	65.7607	65.3977	68.859	67.5242	66.2236	67.8526	65.7927	69.2347	72.0897	72.6337	68.2551	67.7475	68.417	60.007	65.3725
TN64	70.375	73.3998	67.2323	69.947	71.8978	59.481	52.7478	44.2195	66.4395	68.7884	65.3848	75.8633	74.1827	71.689	62.0202	59.5539	68.5052	69.3003	74.8717	79.6527	68.0021	73.6452	70.4763	69.5802	67.8023
TN65	47.9738	65.1555	77.8307	76.8977	60.5713	69.819	54.613	70.0152	72.048	60.8799	63.1312	64.8073	74.5253	77.559	63.1417	66.1518	76.4907	73.7092	74.9845	72.315	75.571	69.1099	73.0253	56.1147	68.185
TN66	59.2998	54.4092	73.2755	68.3938	51.2583	65.5318	64.5767	72.2362	57.6248	61.2187	75.5448	56.6093	70.701	72.597	67.2418	74.2056	75.7797	77.7448	79.3833	69.1763	72.5745	73.3911	67.2117	74.6505	68.1098
TN67	68.9	72.8	68.8115	70.2086	70.8	70.8	67.1	67.1	73.6385	73.2738	67.1	67.1	71.2	71.2	77.0205	75.497	71.2	71.2	71	71	70.3082	73.6644	71	71	70.9551
TN69	72.7	60.2	68.9896	69.5235	69	74.1	69.1	72.1	68.1234	70.7261	65.2	66.1	77.8	69.2	72.5137	69.9847	69.4	73.8	66.5	74.8	66.0776	69.2956	57.3	66.2	69.1139
TN70	67.9	67.7	62.7608	62.7608	54.3	63.3	74.7	72.5	74.7477	67.938	77	74.7	73.3	64.2	69.0441	70.6031	69.6	67	72	72.8	70.8604	69.7561	71.6	67.5	69.1071
TN71	60.0505	59.9607	75.2668	72.2107	59.1225	65.0882	64.2692	82.9208	56.5563	61.0555	76.7053	65.2893	67.598	72.7623	65.2353	72.2962	68.3735	67.5357	74.385	78.5148	70.3118	69.0674	73.7467	71.514	68.7432
TN72	58.6478	64.8918	70.9203	72.573	67.185	65.3005	50.7478	56.037	64.0063	60.4683	50.5505	77.006	68.3275	70.1133	58.5853	61.3282	71.5625	73.708	74.8923	67.2577	70.9278	67.7746	73.8238	65.0175	65.9022
TN73	65.9802	51.422	75.07	74.52	67.8467	70.0582	68.5043	67.3403	71.728	68.6487	66.3122	72.8377	65.3797	69.9823	75.7412	68.794	71.6632	76.1233	75.4382	71.8573	65.1919	72.8647	71.5997	72.5637	69.8945
TN74	51.9	69.4	61.5049	57.9721	63.2	61.5	30.9	74.5	63.0367	63.0367	72.5	74.3	74.6	72.8	71.8182	72.4971	68.1	70.7	67.9	73.8	66.4687	68.5594	53.5	67.1	65.4831
TN75	60.9235	64.1177	72.4383	69.1873	58.7388	69.7727	73.7862	73.0877	70.6995	68.153	66.4453	66.6037	73.11	70.3797	63.3882	69.9807	73.8027	73.2417	67.3423	74.736	70.4676	72.6335	73.134	74.5998	69.6154
TN76	65.8712	67.3867	64.219	60.5308	61.8528	47.0127	56.4952	53.9057	58.754	59.2956	61.6942	65.0873	63.3758	66.986	57.9285	66.3787	63.5477	71.6052	59.262	61.5637	63.183	60.5899	52.5213	69.0127	61.5858
TN77	46.1078	68.6688	61.4472	66.0702	65.5483	71.8747	47.69	53.0455	63.0499	58.8225	65.635	65.9145	69.9737	65.8333	62.3556	69.4201	68.0735	73.8	71.4477	72.9513	66.7154	68.4566	63.8328	65.5947	64.6804
TN78	57.1845	49.8788	68.9287	65.0357	57.6172	56.047	59.4983	67.2593	55.1819	57.9142	63.1252	61.3985	74.3423	72.0718	62.8203	63.6118	70.709	56.9695	68.9432	70.9597	68.5232	66.8524	67.5522	66.163	63.6911
TN79	55.4515	59.1715	53.9947	57.6169	50.5268	65.3177	71.7663	54.6255	59.4766	60.2475	54.8528	59.7453	63.8287	57.4767	61.6894	64.507	68.8198	67.9027	66.3445	60.4592	61.6995	65.0175	67.4755	65.7908	61.4085
TN80	61.5342	67.298	67.4467	71.8997	66.8977	61.2375	61.2393	61.9057	65.4907	64.2787	61.2017	71.1175	68.5652	65.7422	63.0449	64.7416	67.461	64.7688	71.2727	66.5977	67.7233	65.9712	66.6305	69.886	65.998
TN81	70.2325	50.9068	67.6093	68.9405	58.7275	62.5058	70.8042	59.2062	70.176	71.5833	54.5703	68.7997	64.3107	73.3697	64.9342	62.0638	69.6207	70.8537	70.2767	72.3667	59.4535	66.9572	72.8332	73.4745	66.4407
TN82	63.5	60.1	60.0684	61.383	56.7	60	66.3	65.3	66.3078	65.9401	67.1	66.5	61.7	69	62.2291	62.6892	62.2	55.9	65.2	64.1	65.2178	63.7235	68.1	63.5	63.4483
TN83	53.5522	69.7337	70.5927	66.243	67.1522	67.4963	58.1677	65.0757	65.703	64.2351	68.4678	67.659	69.28	74.0957	69.3143	71.0584	73.0032	67.619	71.2943	69.48	68.5596	67.2173	71.0763	61.4378	67.3964
TN84	54.1396	57.3253	69.5872	71.7488	69.5802	47.5815	67.4513	77.242	76.655	70.7573	68.6322	66.325	69.0938	72.6328	74.4955	74.7105	68.6317	72.8902	67.253	65.4302	72.3505	67.8333	63.3083	73.7385	68.3081
TN85	62.531	69.6303	71.2235	73.3892	70.4583	69.5175	69.8657	69.6578	68.0343	65.1746	59.1105	62.0643	74.395	68.5897	67.2805	71.8688	74.1213	70.3693	74.0092	68.9143	71.2886	68.6101	72.5762	69.6548	69.264
TN86	71.4935	67.6478	71.2145	69.3625	72.251	70.9753	74.1033	69.8722	64.1555	68.1827	58.9223	66.9305	66.9055	67.0455	67.4571	68.1084	75.1875	73.3802	68.3873	74.4903	71.6982	69.5396	64.306	75.9783	69.4831
TN87	61.5448	45.9382	70.942	70.6025	53.4573	65.353	58.3828	50.121	69.4903	57.1217	54.6298	47.4873	67.1553	69.15	60.387	67.0144	69.7813	64.3842	64.601	66.5342	66.8901	62.742	72.208	70.335	62.7606
TN88	55.3	56.1	61.1715	64.048	70.5	62.9	63.3	76.3	70.4391	68.8118	67.7	74.5	73.1	58	68.5695	67.402	70.5	72.6	66	64.1	68.0284	68.3376	74	68	67.0712
TN89	63.5	70.7	66.714	66.6402	75.3	57.3	66.7	66.3	64.167	63.5846	57.5	66.2	62.2	62.6	63.9885	64.8088	62.9	68.2	64.9	68	67.5445	65.7665	69.7	67.5	65.5298
TN90	47.4	73.6	61.1973	60.1668	56.9	67	47.9	68.4	64.2435	67.45	67.1	73.7	73.8	73.9	71.9235	70.3111	70.9	69	66	68.1	67.9674	69.9455	69.4	68.3	66.4419
TN93	67.7	59.6	64.7742	64.7852	64.3	67.5	63	66.6	63.4222	64.2629	58.6	65.4	68.9	63	63.93	63.5616	57.9	65.9	61.9	63.7	65.061	64.4955	65.1	69.5	64.2872
TN94	66.4	69.2	69.2234	68.9068	68.3	73	68	69.4	69.3695	67.2564	65.2	75	63.5	64.7	66.2735	67.3558	69.2	67.7	68.1	70.9	72.0933	69.1834	74.7	74.7	69.0693
TN97	69.7	64.4	68.1831	68.965	69.3	69.3	69.6	71.4	70.0002	68.2159	71.5	67.4	71.7	57.6	62.821	65.773	63.2	58.8	71	74.4	71.0121	66.3315	68.9	69.7	67.8834
TN98	61.9	68.9	62.8478	63.7499	67.5	53.1	62.1	69	65.099	65.6398	63.4	65.9	63.6	69.8	66.8171	66.5547	66.2	67.7	65.2	66.8	66.8217	66.8194	65.6	69.6	65.4437
TN99	64.7	67.3	62.2644	63.4988	68.7	48.3	65.9	66	64.2517	64.1188	59.5	65.5	66.1	61.6	63.6775	64.3949	66.9	60.1	68.7	63	65.0219	64.3497	63.5	64.9	63.8449
TN100	51.1	47.2	53.1368	55.7925	49.7	50.8	63.5	64.4	62.0074	62.8849	57.8	62.9	62.9	59.1	61.7333	63.487	70.2	64.5	53.2	63.2	67.8971	64.3749	70.8	69.7	60.5131
TN101	77.2143	73.62	72.2088	74.5457	78.0882	69.2603	66.6215	62.5277	71.222	67.8111	71.1965	70.8987	69.849	69.2302	68.3872	65.9863	66.2333	58.6327	71.8417	68.5505	68.8392	67.9456	70.1792	64.7853	69.4031
TN102	67.9	74.2	70.3653	68.8224	69.5	66.2	73.1	67.7	68.269	66.8816	63.7	70.1	71.5	56.4	64.6363	65.7995	71.8	66.8	63.5	68.4	67.7604	65.9752	67.9	67	67.6754
TN103	60.8	63.3	63.8513	63.7727	65	64.3	65.4	63.8	64.2956	62.1273	63.4	66.4	63.6	65.4	61.6851	63.2165	50.2	66.3	64.9	65	67.1501	64.0272	67.6	68.9	63.9344
TN104	68.3	75.1	68.2604	68.523	57.9	71.7	70.7	67.1	68.1317	66.3201	66.6	68.1	62.5	62.9	63.7018	65.006	66	63.4	65.6	69.6	67.7426	65.7222	66.3	69.4	66.8587
TN107	70.3	65.3	65.2605	66.1759	64.2	61.3	64.5	68.9	64.4619	63.3571	62.6	61.8	63.2	60.2	61.2229	62.862	60.8	60.7	71.2	61.1	67.7858	64.5044	67.6	71.2	64.6054
TN108	69.8	69.7	66.4312	65.8301	59.8	66.4	65.6	63.7	65.3327	64.7798	63.6	68.4	62.8	64.5	67.4769	68.0421	71.1	71.5	70.6	67.8	66.3821	66.9295	59.3	67.8	66.4002
TN109	68.2	69.2	67.8009	66.7854	69.2	70.1	75.7	75.7	71.7157	70.2108	79.3	72.1	67.6	68.3	66.6368	66.0666	63.7	66.9	64.8	65.1	67.3127	66.9747	70.1	69.3	69.1168
TN110	61	65.4	65.3504	65.3154	68.2	66.9	67.1	63.4	66.2546	66.1012	68.9	65.6	67.3	64.3	65.0794	66.0887	59.9	68.8	65.2	71	66.7551	65.9172	58.6	72.2	65.8609
TN111	76.8	75.9	71.891	70.9729	76.3	76.3	72.2	67	69.4503	70.4699	69.5	69.2	72.5	73.1	72.6652	70.9664	74.9	71.8	63	72.1	69.5348	71.1	71.5	71.5	71.6938
TN114	47.7918	66.6445	69.0955	66.6445	66.259	66.3788	66.7605	67.0247	61.7685	63.4766	69.9997	71.6357	67.7655	67.3485	68.8551	67.846	65.2342	71.0358	47.7688	69.6858	64.8064	66.0541	65.6437	70.3185	65.6601
TN115	58.1	63.1	63.0475	64.3479	68	63.1	64.1	65.8	64.4382	65.8097	68.6	57.8	73.2	63.9	64.317	65.0759	58.2	62	62.1	71.1	66.5048	65.4109	65.5	67.4	64.623
TN116	62.8	64.1	64.1161	63.6383	65.4	64.1	63.3	63	60.8288	60.6167	54.6	62.4	56.2	64.2	60.738	60.5204	60.7	61.9	56.6	63.6	62.4652	61.6016	63.2	66.5	61.9635
TN117	70.9087	74.1782	78.733	74.6097	76.2627	78.3268	75.477	72.5052	73.7685	74.4773	74.9823	72.1093	74.3183	74.9293	75.0097	74.6097	76.8362	71.8923	70.0575	78.8302	75.7037	74.6963	77.902	71.5887	74.6964
TN118	70.1	62.8	68.4855	68.5975	73.3	67.7	70.1	67.6	67.4015	66.5728	64.2	67.7	66.7	63.2	68.0856	70.0677	68.4	74.1	75.3	72.8	69.082	68.5838	62.1	66.1	68.2948
TN119	68.8	69.5	70.0306	68.8588	74.2	65.7	67.4	73.5	66.9627	69.4524	61.3	72	76.8	70	72.6397	71.4831	71.7	67.7	70.7	71	69.8638	71.45	71.3	71	70.1392
TN120	64.0118	75.1468	64.1082	67.2265	69.8122	69.834	74.9282	66.4912	65.1208	69.7012	67.3988	76.634	73.8795	78.3393	70.0374	72.9452	62.925	69.4523	61.5967	73.4395	71.149	69.9387	69.0327	72.332	69.8117
TN121	69.663	62.8367	70.8862	69.5168	60.828	69.6813	75.2162	65.6497	63.8237	73.6852	71.5925	45.9825	66.2767	65.3029	62.7745	66.7997	62.4305	70.9325	62.0648	72.6228	64.8668	68.007	69.4767	70.2333	66.7146
TN122	69.7077	66.7652	59.7852	59.8423	73.1138	59.0017	69.2852	63.5047	68.8123	64.2268	73.0175	67.6903	67.5438	69.1493	66.1964	67.7366	72.1472	68.8737	71.7188	70.4918	68.288	67.3347	65.6353	66.381	67.3437
TN123	64.951	62.2282	66.158	59.5287	67.2977	69.8272	65.3953	65.7232	68.7047	66.9106	73.872	73.1728	64.6283	72.8517	67.8084	65.9399	68.5058	65.163	70.6622	69.4867	68.2166	67.4812	69.858	64.1287	67.4375
TN124	70.773	68.5398	66.3202	66.3255	63.1465	66.2232	70.4775	65.8963	70.1272	65.6145	60.9508	72.262	58.6412	70.4957	66.4927	67.4864	64.3045	64.2045	66.3562	63.7237	66.7852	66.4097	64.9283	68.0888	66.4406
TN126	74.2798	66.9928	73.7553	65.4737	65.9502	69.9625	64.196	66.924	68.3898	62.2857	64.1275	62.273	60.5373	67.0132	59.9978	69.0743	65.6932	73.2828	70.5325	68.1733	65.7751	66.7877	60.4122	72.2893	66.8408
TN127	61.5823	70.7158	70.5627	68.4578	72.257	69.8058	57.8627	66.3738	63.8082	60.457	62.1403	59.2325	60.9057	65.3275	65.3964	66.3872	68.6875	66.818	67.716	71.3662	65.6536	65.7052	63.8898	66.1373	65.7186
TN128	67.993	62.5568	70.5412	76.0077	67.5015	71.3305	67.5838	70.0418	72.806	70.514	64.908	71.9185	66.9698	62.1445	70.5832	65.6942	65.1812	70.8745	72.277	72.4497	66.9994	69.0818	65.8918	74.032	68.9951
TN129	62.5138	65.3093	74.1407	75.5782	74.9238	74.807	71.6768	75.5782	69.8462	73.3854	73.5708	76.6987	72.7505	70.736	69.9035	68.9096	73.1712	67.5505	65.3093	67.108	73.5748	74.1113	72.8203	71.76	71.4889
TN130	63.2503	68.5613	69.1905	73.3928	72.1452	67.5622	70.4965	55.77	69.4033	66.4962	65.6685	67.2268	68.6023	72.6023	69.6442	66.4352	68.7413	65.1545	66.9518	66.5153	68.0141	67.5909	65.6393	66.3947	67.5604
TN131	68.844	59.9305	66.4273	63.1293	59.8487	68.5125	58.511	73.3515	64.8402	65.5129	64.8833	61.3937	69.4252	60.3378	67.5469	66.8615	68.3125	73.261	66.3978	60.4895	63.8629	65.2036	69.8067	58.728	65.2258
TN132	62.0705	57.0255	66.035	61.1477	62.0895	69.2515	59.5982	58.76	66.4218	67.1367	60.0923	69.7717	64.5095	67.4082	66.7442	68.4652	65.469	68.4958	65.3138	70.2087	65.3358	64.7875	62.8262	66.4833	64.8103
TN133	75.5817	72.5808	60.9113	70.468	73.983	75.555	75.5118	70.3108	70.2805	74.6425	73.2838	72.0473	76.9968	70.485	73.6301	73.07	75.8893	74.397	70.305	70.3108	68.9367	71.3342	73.1059	69.8873	72.2294
TN134	81.971	75.4893	73.8865	75.9427	82.0192	71.0328	77.4242	73.9313	75.457	68.6017	79.8363	76.988	76.2655	77.616	73.9292	74.5892	76.7787	74.191	74.9797	81.1815	75.8362	75.9608	76.4097	72.6175	75.9556
TN135	70.5	70.3	67.4816	67.8369	70.2	70.3	67.1	67.5	68.5154	68.2792	62.1	65.6	68.2	69.2	67.5877	67.8503	70.2	67.8	66.2	69.2	68.4874	68.2554	67.1	67.7	68.0622
TN136	62.2	62.6	66.5805	69.1931	63.1	64.7	70.1	74.5	73.926	72.4282	73.3	79.9	71.5	75	67.7487	69.7787	69.9	73.3	64	71.7	76.6387	71.8449	59.8	65.2	69.5391
TN137	75.1138	75.8282	69.3253	71.5088	75.4433	75.4295	78.0212	72.5103	77.2743	75.6902	67.6035	75.2833	72.0983	74.1887	68.6773	70.2574	71.3815	76.3332	65.1975	67.303	68.6108	72.502	67.2057	71.1247	72.2463
TN138	62.143	65.8435	63.1103	65.4858	60.4877	69.6205	69.3345	72.1607	67.527	71.4166	73.099	69.8598	72.6292	74.5413	69.9839	68.4479	66.8255	63.8417	72.082	64.7768	62.9138	68.0579	64.4388	59.3293	67.4149
TN139	76.0983	74.9102	73.2028	71.9524	66.0732	74.137	68.5432	60.0738	69.4868	67.4659	66.5717	71.4853	70.6553	66.6335	70.2341	71.8108	67.3032	75.6908	72.9413	69.8148	69.8832	70.4918	68.6	75.6257	70.4035
TN140	72.6253	66.2555	75.9263	71.2833	62.3737	69.2442	66.4237	73.315	67.7988	69.4824	73.3323	67.6058	66.7352	67.6115	67.0999	71.956	68.7573	66.9453	65.4502	68.5512	69.8094	69.1713	71.3303	72.689	69.2405
TN141	66.5872	70.0032	67.4732	68.1921	65.2395	68.9568	66.5795	70.6478	70.4531	68.9635	69.3308	78.6013	67.1058	66.689	66.8726	64.9713	63.7898	68.1502	68.6283	63.8112	63.386	67.5292	56.6248	69.722	67.4295
TN142	58.1	72.8	67.9885	65.8576	65.4	65.4	65.7	68	67.1784	67.1784	70.2	68	69.5	70.9	68.0875	66.9128	68.1	69.5	57.3	73.3	65.7382	66.1069	65.3	65.3	66.9937
TN143	61.024	66.6113	63.604	69.3452	67.9822	68.916	61.2695	64.452	65.9878	62.619	58.0242	62.7728	68.5172	68.614	65.1606	64.8701	70.441	68.4687	70.7003	69.0577	69.3482	65.8615	63.4597	65.3632	65.9363
TN144	74.3848	77.5483	73.0788	62.8112	70.7777	55.3145	75.3478	69.8542	65.0692	68.1213	71.6548	68.9363	74.5233	72.1903	70.6746	72.178	72.7388	66.8133	70.8315	55.8912	65.4646	69.0715	64.7732	70.7688	69.1174
TN145	67.7903	71.9903	70.7193	71.2918	70.6597	69.1933	73.1567	61.9833	67.8048	73.6977	64.9578	61.3085	67.3918	74.5445	70.5581	65.7596	71.4617	76.2528	67.8022	68.957	71.4906	68.8341	59.6903	66.0282	68.8885
TN146	70.5	68.6	69.3999	68.3092	67.8	67.5	73.7	67.5	65.2117	65.7386	64.2	67	65.8	61.6	66.6908	66.6756	64.8	69.3	72.2	65.5	66.6376	66.3675	67	66.3	67.2638
TN147	69.1698	72.0563	69.384	68.0027	61.8995	66.9258	76.6197	73.4445	69.3342	68.6909	60.7207	67.2818	72.2203	73.2852	70.0574	69.9472	66.9488	72.2553	66.1587	69.7873	68.377	69.3609	68.975	73.3607	69.3443
TN148	63.7918	64.0055	72.7565	66.9939	69.295	65.5002	68.2143	67.6533	68.3983	67.4947	70.4973	70.0443	65.5822	64.8335	67.967	70.0388	65.6377	72.3212	70.0745	68.8413	68.8999	68.0945	68.4783	70.0788	68.1455
TN149	69.4508	71.7103	69.377	67.8369	72.4185	62.8388	70.4663	56.2232	68.7305	70.3369	71.75	74.9425	70.2705	70.2043	69.5561	67.5129	72.8218	71.277	67.1107	69.5205	68.8308	69.0015	65.688	67.3302	68.9669
TN150	69.0168	45.9853	67.7312	69.4848	63.1907	67.6107	67.2702	65.5833	68.666	62.8127	61.0317	65.2322	65.3932	71.3875	64.9021	66.3754	68.73	73.8437	73.9568	68.6942	70.6622	68.7201	70.6927	66.9977	66.8321
TN151	63.706	66.849	66.2565	70.5135	72.3437	62.6072	61.5705	64.3995	65.2956	64.6934	65.5933	65.3228	66.5808	69.6173	66.1848	67.8743	67.2973	62.9655	64.463	66.1853	66.5855	66.2604	67.9753	68.441	66.2326
TN152	73.245	64.1883	74.8985	74.277	67.4313	66.2142	66.4685	72.075	74.7988	68.0167	66.4947	75.5045	75.6152	59.7137	71.2316	69.924	73.5963	78.126	74.1865	71.8125	72.2475	71.2599	74.4982	70.7947	71.1091
TN153	73.6447	60.976	67.7215	66.6214	66.093	66.6825	71.2113	59.0347	65.1117	66.0879	68.7077	59.6607	66.9443	69.6687	68.7157	67.5929	67.3878	70.395	69.1825	66.061	65.1932	66.573	63.5107	66.008	66.6161
TN154	69.4	61.9	62.7905	61.9894	62.6	63.1	57.1	59.8	60.5872	62.8434	60.2	59.5	66.3	65.9	67.6778	67.8171	71	67.9	67.2	67.9	68.1654	65.4239	67.2	69.1	64.7248
TN155	70.712	74.0718	69.0312	63.2685	63.996	69.3565	66.6648	62.5918	68.9602	66.9959	61.5785	68.2715	62.0515	69.6087	64.2316	66.6415	58.3682	66.3453	66.9658	67.5938	69.5868	67.1398	75.5573	72.483	67.1697
TN156	71.3	71.6	71.8009	72.5127	71.3	71.3	72	71.6	72.9807	73.2654	71.6	71.6	74.7	72.5	72.0181	72.0112	73	71.8	74.1	73.1	72.542	72.5447	68.3	71.9	72.1407
TN157	73.6	66.2	67.8494	68.7544	67.2	59.9	72.3	69.3	70.3754	65.7526	70.5	69.9	69.6	70.8	62.4839	64.8638	40.8	67.6	69	64.2	70.8136	66.2764	71.4	70.2	67.0696
TN158	65.7	72	68.8904	69.5351	72.3	71.4	68.2	69.6	70.0883	70.1911	66	69.1	62.8	67.3	72.2628	72.2127	76.1	75.2	71.3	70.1	72.0877	71.163	75.1	72.2	70.4513
TN159	61.5	59.5	63.9253	63.4836	66	58.9	69.7	65.4	63.4314	64.7354	62.7	50.1	66.3	66.9	69.9166	69.998	68.4	73.3	70.8	74.3	70.2016	67.3267	70.1	70.3	66.1341
TN160	70.2	67.9	66.7198	66.8332	70.8	62.7	64.6	64.8	66.6258	67.26	65.2	64.6	68.5	71	67.124	67.4365	63.7	67.6	70.1	65	68.9993	67.6415	69.2	69	67.2308
TN161	70.151	68.1159	71.4812	74.237	64.2673	65.2875	53.6348	63.1107	65.7848	64.8098	57.076	65.858	70.3342	69.2592	62.8832	65.6318	72.1127	67.199	72.8048	63.3352	67.7933	66.4579	65.1276	62.3767	66.2137
TN163	65.9447	73.65	74.3928	73.179	76.041	71.791	58.7043	72.3282	72.5133	71.8567	76.5097	71.3582	68.8348	69.8117	69.7251	70.1164	68.6588	71.316	73.0732	69.7678	71.7707	70.9128	69.2965	70.1723	70.9052
TN164	71.7	69.1	69.1429	68.5068	68.5	67.2	66.7	65.6	67.8707	67.3688	71.3	67.9	67.6	67.2	66.9923	69.0435	67.3	65.8	71.5	71.9	71.0947	70.2135	70.7	70.3	68.7722
TN166	60.7917	69.5848	68.7092	69.5848	65.4378	72.1208	63.7683	66.3137	66.9838	66.9983	66.3097	71.6015	69.0617	71.09	68.6304	70.2624	70.2933	70.6047	69.6555	75.522	71.4663	70.6932	66.0918	74.5958	69.0071
TN167	56.6817	74.3367	64.2188	65.8422	71.9912	67.1692	73.463	58.4703	67.5447	65.763	62.5253	61.4668	70.5445	63.2453	63.9814	67.478	68.767	67.8758	68.8038	70.5012	66.5754	66.4438	63.804	66.2823	66.4073
TN168	66.4013	47.0293	72.9213	71.5833	60.8275	62.1615	65.9235	63.8938	59.1049	60.9388	62.8388	58.4342	64.5855	69.1748	62.7726	61.4724	63.2998	43.629	68.6815	68.0513	67.867	69.3287	66.8382	67.8968	63.569
TN169	69.2952	57.6092	71.9347	64.5297	63.1868	72.2093	58.12	58.2997	63.4842	66.3233	66.8223	70.6948	69.7273	71.135	69.1623	67.5403	70.2098	65.577	70.4275	66.6275	68.4192	66.7637	67.0692	66.037	66.7169
TN170	72.012	67.8933	66.9168	71.1958	70.6475	67.7147	71.779	68.5385	69.5669	69.9444	67.613	71.1958	71.2225	66.021	70.1072	69.8547	73.3463	69.8388	67.7147	71.7878	64.2	70.6	67.9408	70.966	69.5257
TN171	72.1805	69.6928	71.9935	73.0703	73.4562	67.6988	71.4773	76.7758	70.7571	73.0624	74.3613	78.8565	73.5072	76.9693	74.8661	72.4655	73.8592	75.1287	67.5697	70.0807	68.3	72.7382	74.5415	68.0675	72.5615
TN172	69.635	71.9793	70.0143	71.8403	68.8798	65.6503	74.992	72.7845	69.0361	70.4122	70.8827	68.494	72.0765	72.0865	72.7917	73.6043	76.6642	74.3537	76.6693	74.9238	66.3	71.8881	73.3232	68.737	71.5841
TN173	71.6	71.6	71.641	67.9329	71.6	71.7	67.9	65.5	65.4608	66.0713	56.6	71.9	67	62.2	66.9869	68.0492	71.8	67	68.8	72.5	68.7574	68.7574	69.9	63.9	68.1315
TN175	74.4	58.6	66.6873	61.7066	63.7	70	55.1	55.4	55.0657	62.5768	57.1	52.7	69.3	70.1	70.0879	70.8843	71.5	69.5	68.4	71.7	71.6807	71.6807	74.2	72.5	66.0238
TN176	61.1	59.5	59.5321	59.2199	63.1	54.4	55.7	58.8	58.7516	64.826	61.8	58.8	64.6	69.8	67.8632	68.1088	70	67.2	69.8	68.1	68.3543	68.3543	66.7	68.8	63.8838
TN177	68.9	68.9	68.8828	68.6227	68.9	68.9	65.1	75.8	68.4927	68.9978	60.4	72.8	65.9	70	70.0081	69.9579	74.1	70	69.9	70.3	69.9077	69.9077	69.5	69.9	69.3366
TN178	55.9	70.1	64.6574	68.2251	67.9	64.7	73.6	73.6	73.5768	73.5768	74	73.1	71.6	71.6		72.0133	71.6	71.6	72	72.7	72.0133	72.0133	72	71.3	70.5816
TN179	69.2	69.2	69.3943	69.1209	69.4	69.2	67.2	69.8	69.0298	68.9706	69	70	70	67.8	68.8819		68.9	68.9	70.4	70.4			70.4	70.4	69.3142
TN180	68.7	73.3	67.5424	63.3856	64.1	64	58.1	57.8	57.8432	65.0599	57.7	57.8	73.5	67.9	72.2766	69.8357	75.4	72.3	62.1	70.3	66.1744	66.1744	66.2	66.2	65.9872
TN181	62.1	65.1	65.2843	62.7032	69.8	64.2	63.3	59.2	60.1222	63.3365	66.7	51.3	70.6	68.1	66.5508	66.4229	65.8	61.7	67.6	60.1	66.2523	66.2523	66.3	71.1	64.5802
TN182	74	64.4	66.2693	66.8148	52.9	73.8	66.5	63	67.3603	69.2252	69.6	70.3	74.8	70.9	71.0901	70.7869	66	72.6	74.4	70.4	70.4836	70.4836	71.8	65.3	68.8839
TN183	72	74.2	70.5841	68.2276	65.5	70.6	67.7	61.7	64.693	66.4161	64.7	64.7	68.1	68.8	68.1392	71.5502	67.5	68.1	75	76.5	74.9613	74.9613	73.4	75	69.7097
TN184	68.3	71.3	65.9461	66.4248	56.7	67.4	63.4	70.7	66.9034	67.6418	67.7	65.8	70.7	68.2	68.6264	69.173	67	68.6	71.6	64.7	69.7196	69.7196	72.8	69.7	67.8648
TN185	76.5	65.8	66.5692	65.1009	62.3	61.7	67.5	61.2	63.6326	66.3976	67.4	58.4	73.5	68.7	70.0842	70.6362	68	70.1	73.7	71.5	71.4642	71.4642	69.2	71.5	68.0145
TN186	68.5	67.3	68.4773	70.309	74.9	63.2	73	74.3	73.0566	73.3087	73	71.8	73.5	74.4	73.4768	71.7049	71.7	74.4	70.5	69	69.9331	69.9331	70.3	69.9	71.2458
TN187	77	73.7	75.3525	73.4603	75.4	75.4	68.9	72.3	71.5681	71.7015	71.6	73.6	71.9	70.1	71.9017	74.0421	73.7	71.9	75.8	76.2	76.1826	76.1826	76.5	76.2	73.7746
TN188	71.6	67.8	67.7363	68.4906	67.1	64.5	67.8	69.6	69.2448	70.2954	64.3	75.3	68	71.9	71.346	71.1416	73.5	72	73.5	68.8	70.869	70.869	70.9	70.3	69.8705
TN189	58.1	48.8	58.1043	60.0218	62.2	63.2	62.5	61.9	61.9393	66.699	61.5	61.9	66.3	69.2	70.2688	70.264	70.6	75	70.4	73.2	70.2592	70.2592	66	71.5	65.4215
TN190	72.7	65.7	65.1503	64.4212	59.2	63	63.7	64.7	63.449	64.8515	62	63.4	68	65.9	66.9553	68.1051	67	67	68.6	69.3	69.2549	69.2549	69.9	69.3	66.2851
TN192	66.7	72.5	66.941	65.9176	63.2	64	67	64.2	64.8942	64.8885	64.4	64.4	62.5	69.2	64.8828	65.741	69.2	67	69.4	64.4	66.5992	66.3576	65.4	63.4	65.9634
TN194	58.9	64.7	63.633	62.1853	68.9	62.1	56.3	66.6	60.7376	60.8765	58.6	41.6	58.3	71.8	61.0155	64.8035	72.3	61.5	70.1	71.7	68.5916	68.0833	71.1	66.1	63.7719
TN195	63.5	64.1	66.7618	64.9181	68.9	70.6	63.8	64.1	63.0745	62.6945	62.6	61.9	51.5	70.5	62.3145	65.6876	60.1	67.2	71.9	67.8	69.0606	66.9912	64.2	58.7	64.7043
TN197	63.7	60.5	63.6869	63.5123	61.5	69	53.1	63.3	63.3377	67.2295	72.3	64.6	72	70.9	70.1484	71.6231	65.5	72.3	75.8	71.2	73.5894	70.3205	73.7	60.5	67.2228
TN198	61.4	68.7	68.747	70.9353	72.2	72.7	74.1	74.2	74.2177	73.2349	74.3	74.2	68.7	74.4	72.5798	71.0587	74.6	72.6	72.3	68	69.9178	69.9178	70.4	69	71.3504
TN199	69.8	68.9	69.7683	68.9861	72.1	68.3	67.1	66.5	68.204	69.1592	71	68.2	70.4	67.1	69.8755	68.2821	70.9	71.2	64.4	66.3	66.6886	66.6886	67.2	68.9	68.5814
TN200	73.7408	73.2457	71.9767	70.7918	69.3062	65.2997	63.7277	65.5657	70.2915	70.025	62.8922	68.3995	66.8453	62.2105	70.3981	66.6697	62.6112	75.0118	68.6025	71.2808	71.0706	68.8112	68.8087	75.5905	68.8822
TN201	69.9252	70.8133	66.5959	65.4403	63.9887	61.6563	61.5525	66.764	63.5198	64.78	62.577	63.1857	64.6355	70.1332	67.2965	69.3872	64.6118	69.8055	67.4382	74.2105	71.478	66.9872	73.7102	70.553	67.1269
TN202	70.8	66.6	66.5872	67.8521	68.8	60.1	61	63.8	63.7805	68.611	66.6	63.8	73.5	70.5	71.2779	69.6158	71.5	69.6	61.8	68.9	67.9537	67.6923	68.8	72.3	67.5738
An association panel of Brassica napus
Low P (0 mM Pi)		Plants number in each set of each genotype
		GSRA1				GSRA2				GSRA3				GSRA4
Genotypes	Inbred lines	1	2	3	4	1	2	3	4	1	2	3	4	1	2	3	4
GWAS1	Ganyou5	71.6	68.4	70.3	77.8	68.5	82.5	58.9	68.4	64.8	58.2	75.3	64.8	58.8	73.3	74.5	88.8
GWAS2	Nonglin42	67.9	70.8	66.4	74.5	63.4	56.5	75	49.4	68.4	69.1	65.4	70.2	60.1	49	55.8	81.1
GWAS3	Kelina	69.3	58	67.7	70.4	54.2	58	67.5	51.4	38.9	57.4	56.1	64.8	55	58	61.2	62.1
GWAS4	Huaiyou6	53.2	90	67.6	84.9	45.5	67.6	80.6	56	65.6	66.5	69	54.3	76.2	71.5	58.9	73.4
GWAS5	Yan81-2	72.1	70.9	71.3	70.9	38.7	75.5	56.1	74.6	82.6	74.2	82.3	79.7	70.5	73	72.2	76.2
GWAS6	28887	68.6	58.8	75.3	68	58.5	54.8	57.5	55.9	80.8	75.3	60.8	76.3	65.1	68	55.3	61
GWAS7	Qianyou4	68.8	87.1	47.6	59	65.9	67.8	80.3	72.1	60.8	66.1	67.1	49.4	71	67.1	65.6	77.5
GWAS8	Qianyou331	73.8	84.3	77.4	70	67.2	70.5	72.4	71.9	71.5	68.2	68.8	77.4	43.9	76	60.5	67.7
GWAS9	Enyou73-1-2	57.6	59	56.5	57.2	63.1	54.3	71.9	63.1	59.2	69.8	51.2	56.5	56.8	51.2	48.4	70.8
GWAS10	Niuerduo	58.5	48.3	60.1	73.6	62.2	75.6	62.6	73.4	85.6	56.5	71.3	68.1	80	74.5	64.8	73.1
GWAS11	880101	51.4	48.2	54.4	63.5	61.5	56.6	65.2	52	70.5	71.3	75.5	60	80	61.1	59.8	87.2
GWAS12	SWU40	63.9	59.6	76.9	77.7	64.3	67.5	66.9	62.5	69.3	75.9	73.8	69.6	71.7	65.6	67.4	83
GWAS13	SWU42	55.6	65.2	56.4	72.1	68.1	61.3	72.2	67.2	77.4	77.4	69.1	61	64.6	59.2	70.4	64.7
GWAS14	SWU43	70.4	60.8	64.6	78.1	67	71.1	69.9	69.8	62	57.2	54.6	81.1	67.5	64.2	82.8	71.5
GWAS15	SWU44	64.3	71.3	78.6	71.1	57.3	64.8	66	62.7	60.7	67.8	68.7	66.4	46.1	81.4	74.5	74.3
GWAS16	SWU45	72.1	65.1	68.6	68.6	51	62.6	60.7	76.1	65.3	57.1	64.3	69.6	65.4	61.7	71.9	71.6
GWAS17	SWU46	63.2	65.6	63.4	70.1	60.4	87.2	46	54	63.4	65.3	68.3	69	66.2	65.2	60.6	61.6
GWAS18	SWU47	59.4	59.3	54.9	58.1	59.8	49.4	50.3	51.9	56.9	41.3	78.1	54.1	67.2	69	85	46.8
GWAS19	SWU48	64.5	64.5	64.5	64.5	63.7	61.6	56.9	64.1	70.6	70.7	70.6	70.6	81.9	64.7	73.3	73.3
GWAS20	SWU52	70.3	66.2	74.5	70.2	47.1	61.3	62.3	56.9	47.2	74.5	34.7	69.4	62	60.9	60.2	64.9
GWAS21	SWU56	70.8	60.2	62.8	58.5	58.9	61.2	54.1	64.4	59.7	61.7	51.3	70.2	37.5	62.1	77	58.2
GWAS22	SWU59	70.8	70.7	60.9	68.6	69.5	75.1	78.6	60.6	65	65.2	76.2	58.3	70.2	74.3	71.1	72.6
GWAS23	SWU65	64	73.4	80.1	78	61.9	63.3	69.8	66.7	69.3	81.5	84.1	77.6	77.2	71	73	61.6
GWAS24	SWU82	49.3	69.3	50.8	64.6	64.2	60.9	69.2	73.6	59.8	75.8	54.7	71.3	71.2	74	82.4	85.5
GWAS25	SWU83	74.9	71.8	77.6	73.8	73.4	71.5	73.2	75.8	70.2	76.1	71.7	75.1	74.4	72	73.7	71.2
GWAS26	SWU101	67.9	62.7	72.9	68	58	54.6	57.5	51.5	58.8	70.1	65.4	61.1	65	66.4	72.5	61.6
GWAS27	SWU106	49.2	66.5	68.6	65.9	70.8	80.5	56.7	69.4	61.3	64	66.9	74.1	65.3	63.3	81.4	66.1
GWAS28	SWU108	89.1	72.4	75.1	63.8	64.5	60.1	76.8	70.1	53.5	64	50.1	84.8	75.1	69.7	61	86.5
GWAS29	Chuanyou20	55.7	60.4	60.4	65.1	65.5	65.5	60.9	70.1	60.4	60.7	59.4	62.3	62.3	68.3	59.9	57.5
GWAS30	Chuanyou18	72.7	72.7	74.6	70.9	71.4	85.2	65.4	87.2	60	73.4	72.8	84.5	72.5	67.7	61.4	69.1
GWAS31	CY12NY-7	64.9	71	62.5	61.4	45.9	62.9	76.7	62	56.2	79.2	67.7	67.7	61.6	73.4	42.4	69
GWAS32	CY12Q95406	73.5	72.1	75	73.5	60.2	48.7	73.9	54.6	63.1	58.8	70	56.9	46.1	72.8	59.4	59.4
GWAS33	CY12Q8-7	59.5	66.4	61.8	69.7	65.4	69.3	62.5	80	67.8	58.7	49	59.4	47.9	51	69.4	35.6
GWAS34	CY12QSZ06	76.6	39	73.9	75.8	72.5	36.8	63.4	68.5	49.5	65.7	37.4	76.2	61.5	60.3	59.2	60.3
GWAS35	CY12QCWH-1	72.6	72.5	71	67.7	64.9	78.1	63.7	66.9	60.7	65.8	68.3	65	49.6	70.8	70	59
GWAS36	CY12Q95108	66.9	70.6	81.3	48.8	68.6	64.8	68.4	72.5	60.9	50.7	66.6	64.4	49.2	60.6	82	72.9
GWAS37	CY12Q21535-N3	72.5	72.3	64.4	72.1	67.8	65.6	66.8	71	72.2	73	65.3	63.8	69.2	62.5	75.6	78.2
GWAS38	CY12PXW-4	58.2	69.9	73.4	60	36.6	62.7	66.7	68.6	53.1	63.4	67.1	69.2	60.7	46.4	66	63.8
GWAS39	CY12PXW-9	78.1	56.6	66.7	65.3	58	73.6	62.3	74.9	59.3	61	64.2	89.4	75.2	82.6	46.5	70.3
GWAS40	CY13PXW-17	53.6	53.3	40.6	65.7	57	49	69.9	58.6	61.1	63.2	18.3	57.4	60.7	63.2	61.7	61.9
GWAS41	CY14PXW-18	67.4	66.7	58.9	83.3	58.2	48.4	46.5	58.3	70.4	58.1	61.9	75.4	63.3	67	62.1	79.1
GWAS42	CY15PXW-31	46.6	53	61.3	63.8	65.7	63.6	64.8	47	52.9	52.3	63.6	52.6	56.9	60.5	50.4	54.1
GWAS43	CY16PXW-35	54.6	50.6	83.3	59.6	36.5	58.4	64.9	59.7	57.4	60	54	68.4	58.9	57.6	55	54.1
GWAS44	CY17PXW-58	65.5	51.3	66.9	78.4	78.3	74.4	88.6	83.5	80.4	67.2	71.8	73.2	64.1	81.2	58.2	60.5
GWAS45	CY18PXW-62	65.5	55.8	61.4	62.1	47.1	76.8	61.8	66.1	58	64.7	60.9	63.6	67.9	71.4	67.9	64.4
GWAS46	CY19PXW-65	81.3	68.2	79.1	89.3	75.3	74.7	73	71.7	74.8	76.3	82.1	66.1	87.2	67.5	51.1	64.2
GWAS47	CY12GJ-1	73	78.8	73.9	73.7	59.9	89.3	75.9	74.5	35.9	62	70.8	74	71	71.3	76.3	79.9
GWAS48	wx1025	63.1	53.3	61.6	68.3	58.3	59	55.5	63.3	49.1	59.2	68.7	73.9	80.7	67.9	51.5	71.4
GWAS49	wx10213	88.9	51.4	52.7	52.4	54.5	50.8	51.6	52.3	48.8	67.2	55.2	57.1	59.8	66.6	42.6	56.4
GWAS50	wx10296	55.6	55.8	55.8	55.8	61.7	60.7	56.3	56.4	56.5	56.5	46.5	66.6	52.5	52.3	52.5	52.5
GWAS51	wx10315	53.5	55.5	53.8	51.8	50.5	51.4	62.9	64.5	60.9	77	52.3	59.9	74.4	52.4	14	62.4
GWAS52	10-1043	56.9	50.8	60	72.3	50.4	73.4	58	69.4	73.3	51.8	55.2	60.1	52.9	69	63.2	65.1
GWAS53	10-1070	57.9	58.4	52.1	65.1	72	64.4	58.3	62.8	62.1	70.5	68.6	78.2	63.7	76.4	52.2	82
GWAS54	10-804	68	67.9	69.8	66.3	58	69.8	50.2	48.3	69.1	39.3	44.5	70	68.8	67.2	66.6	67.5
GWAS55	10-1358	53.6	64.1	53.6	43.1	66.3	68	60.5	70.2	53.9	60.1	52.9	57	62.3	60.6	62.3	64
GWAS56	1472	53.5	67.2	68.4	84.4	64.6	67.4	64.5	61.4	52.4	60.6	60.4	62.9	69.2	65.9	84	57.8
GWAS57	Xiangyou13	71.8	78.6	69.4	73.3	55	63.8	61.9	58.1	60.9	60.9	51.4	70.4	63.4	68.5	64.6	67.2
GWAS58	Xiangyou15	63.2	66.3	68.6	67.8	56.6	81.3	56.5	64.8	69.2	59.9	57.2	62.1	74.8	57.1	55.4	66.1
GWAS59	740	77	78.8	56	59.7	68.9	67.2	59.5	73.7	61.1	59.6	45.3	55.3	64.6	75.8	71.3	59.4
GWAS60	631	51.4	55.7	58.5	57.3	75.6	60.9	54.2	71.7	64.7	67	58.8	62.6	67.7	67.3	83	74.4
GWAS61	613	74.7	80.9	84.3	63.8	68.2	8.2	69	59	66.8	76.7	84.2	79	76	74.6	74.6	73
GWAS62	783	74	72.7	59.8	66.3	70.1	34.1	60.8	58.5	67.6	65.9	64.9	70.8	57.5	88.3	70	67.1
GWAS63	YB3	62.2	64	47.4	84.8	59.8	66.4	48.4	65.6	66.9	65	56.9	51	49.2	59.8	72	45.1
GWAS64	1360	72	68.1	72.9	73.9	72.7	64.5	57.9	54.4	58.3	86.1	84.7	68.6	52.7	84.4	64.4	56.1
GWAS65	WX10329	51.3	60.3	56.6	56.1	45.1	70.8	56.1	57.3	51.2	66.2	74.2	74.9	52.7	52.7	51.7	53.7
GWAS66	509	64	58.8	46.9	65.5	67.6	58.8	40.7	71.4	52.4	61.2	66.9	44.9	64.5	59	67.3	67.3
GWAS67	1368	81.8	87.2	81.8	76.3	57	75	50.3	76.3	74.2	72.5	73.2	76.8	71.6	71.3	71.3	70.9
GWAS68	1321	68.8	83.7	68.8	68.9	65.2	74.6	65.5	48.5	73.3	80.9	62.3	76.6	65.9	69.7	64.8	78.3
GWAS69	7022	65.5	66.9	67.2	62.6	56.9	62.7	59.6	73.3	62.6	63.6	66.8	73.3	76.9	82.6	71.2	76.9
GWAS70	7094	59.8	36.4	55.8	53.6	53.8	71.6	58.5	47.5	43.8	55.2	62.1	42.4	56.8	62.1	64.2	45
GWAS71	7016	76.9	66.6	43.3	79.6	68.8	73.4	78.6	72.7	64.1	64.4	76.3	62	69.2	83.6	75.3	48.7
GWAS72	9F087	27.3	43	42.4	59.3	54.5	52.1	48.2	53.5	52.5	43.5	63.8	50.2	32.4	62.5	52.1	59.8
GWAS73	97096	63.2	75.2	80.9	72.3	74.5	76.9	71.7	75	74.2	70.9	59.8	78.6	79.1	79.1	81.9	76.2
GWAS74	97097	64.2	74.3	75.5	83.2	67.9	75.5	80.6	59.3	75.8	79.6	76.2	69.9	70.9	63.3	77.4	71.9
GWAS75	7189	63.2	74.6	42.5	66.7	58.7	78.3	77.2	57.8	60.5	56.5	57.5	58.2	50.2	69.9	60.1	60.1
GWAS76	7191	71.7	79.4	54.1	68.4	74.1	74.3	71.5	76	71	73.6	77.5	72.3	67.4	56	70.6	64.7
GWAS77	7037	73.8	64.2	64.8	56.4	73.5	76.5	75.5	53.6	59.9	68.1	62.2	58.6	70.2	63.5	56.5	75.6
GWAS78	RQ011	60.3	59.1	87.4	68.2	72.6	63	65.4	60.7	66.5	64.7	59.6	65.3	89.6	83	82.5	74.7
GWAS79	RR009	59.5	75.7	67	57.9	58.8	68	64.4	66.3	52.6	68.9	61.5	60.8	59.7	69.1	69.1	78.5
GWAS80	RR002	41.6	67.7	48.6	72.4	69.1	67.2	73.4	65.8	73.7	65.8	79.9	81.3	70	70.1	77.6	62.8
GWAS81	96021	86.4	62.8	58.8	67.7	66.2	62.8	66.5	70.3	72.4	59.1	77.6	84.4	57.6	75.3	82.6	80
GWAS82	96063	50	70.3	58.6	58.3	65.6	66.8	32.5	65.3	67.8	69	63.7	64.7	70.5	85.2	49.4	58.4
GWAS83	1111	70.9	73.3	73.3	75.6	71.6	76.3	74	74	76.9	75.6	74.4	70.8	74.3	85.5	0	89.8
GWAS84	1570	70.4	64.1	72.6	83.3	54.9	62	59.1	59.1	68.2	67.7	79.7	73.9	74.1	60.8	69.2	51.7
GWAS85	2354	72.6	44.7	73.9	69.1	67	67.9	61.7	43.1	72.2	60.9	50	71.4	63.7	68.8	66.2	66.2
GWAS86	2359	63.1	62	59.9	61.7	84.2	71.3	71.9	73.3	78.2	67.6	50.1	65.3	76.2	57.1	61.9	68.9
GWAS87	2365	55	61.4	61.4	67.9	57.3	66	62.9	65.5	58.5	65.7	63.8	67	63.6	56.7	63.1	71
GWAS88	93210	66.4	62.4	68.7	68.2	63.9	60.7	76.9	67.2	61.5	61.2	80.1	68.4	74.1	67.3	68.6	59.2
GWAS89	Nca	59.6	59.6	65.5	53.7	67.6	74.8	64.2	72.4	89.1	80.6	80.6	72	78.7	63.8	44.4	62.3
GWAS90	Zhongshuang4	62.6	72.8	57.4	70.9	67.8	66.8	62.9	66.8	61.2	68.8	66.3	73.8	69.6	62.1	72.6	74
GWAS91	Zhongshuang9	62.9	64.5	58.1	66.2	56.6	63.4	58.9	64.8	62.3	74.1	74.8	71.8	68.2	72.5	65.5	83.8
GWAS92	Zhongshuang11	86.5	64.4	72.6	68.8	68	66.5	63.3	61.6	68.6	66.5	41.6	67.8	32.1	66.8	54.7	65.2
GWAS93	2011-6200	64.7	72.5	72.5	80.3	51	64.2	65.5	81.4	33	67.8	73.8	88.4	49.8	61.7	64.3	66.3
GWAS94	2011-6308	56.6	68.1	54.8	46.9	73.2	65	54	54	63.1	59.2	64	66.3	84.2	64.8	65.2	66.2
GWAS95	2011-7103	46.8	68.7	72.4	58.4	59.9	68.8	44.5	55.8	52.4	64.4	46.8	70.4	71.6	47.5	48.4	65.2
GWAS96	2012-11526	58.9	50.1	50.1	41.2	73.7	67.8	59.4	61.9	65.9	59.7	52.6	71.3	60	75.7	76.2	54.4
GWAS97	2012-3448	72.6	67	60.5	59.1	73.7	67.2	73.4	69	69.2	65.7	67.8	71.5	68.5	77.9	65.5	63.2
GWAS98	2012-3546	60.2	62.6	57.8	60.2	72.6	77.1	72.7	68.3	66.4	39.4	42.4	62	67.5	57	61.9	41.4
GWAS99	2012-4531	55.8	75.3	59.6	57.4	71.9	63	63	72.5	63	58.1	58.8	62.5	67.9	56	64.1	68.5
GWAS100	2012-5086	67	85.1	73.4	68	62.9	70.4	58.2	73.2	63	62.6	58	68.4	76.4	67.3	60.3	65
GWAS101	2012-5113	63.1	68.2	68.2	73.4	67.6	77.1	63.8	64.2	74.5	77.9	69.9	57.3	65.9	65.9	65.9	66
GWAS102	2012-8327	64.1	61.2	61.2	58.3	74.8	76.6	13.3	65.6	66.1	64.3	66.5	82.8	73.7	80	68.6	60.8
GWAS103	2012-8355	73	76.4	73.4	66	71.2	78.2	63.7	56.9	67.6	71.1	67.7	68.3	49.5	75.5	90	80
GWAS104	2012-8380	56.5	56.5	60.9	52.1	72.7	68.3	69.7	83.4	63.7	78	69	65.4	72.8	74.3	75.7	74.3
GWAS105	2012-8998	58.5	68.8	67.6	39	64.3	60.1	55.9	60.1	61.9	68.2	41.5	73.5	72.8	56.7	75	84.9
GWAS106	2012-9323	47.3	53.7	64.1	55.1	84	80.4	62.1	69.4	70.8	77.9	70.8	63.7	67.3	72.3	72.3	77.3
GWAS107	2012-9354	53.1	69.2	73.4	81	73.4	65.7	51.6	63.6	74.2	74	67.6	53.5	61.7	67	61.3	56.8
GWAS108	2012-9380	63.2	68.1	59.9	57	72.4	65.9	67.2	58.1	73.6	73.1	56.4	64.9	69.7	74.3	83	76.2
GWAS109	2012-9478	78.3	78.6	29.7	54.1	63.6	55	56.6	71.5	72.2	72.5	72.6	71.4	69.4	71.6	56.4	77.8
GWAS110	2012-9542	76.6	77.3	87.9	64.4	81.1	69.4	69.4	70.2	66	66	73.6	73.6	66.8	75.8	60	64.7
GWAS111	2012-K8053	57.8	59.6	61.1	52.7	69.6	71.3	64.5	49.6	54.1	53.9	50	83.8	70	75.9	66.3	67.9
GWAS112	R2	74.6	80.7	65.4	73.5	69.3	78.6	69.2	72	72.1	69.7	65.4	73.4	85.2	73.6	81.3	79
GWAS113	Yangguang198	73.3	71.6	80.9	59	79.6	85.2	79.9	73.6	63.2	55.5	72.5	61.7	67.9	88.3	75.1	77.1
GWAS114	Yangguang2009	54.2	55.9	65.4	64.8	57.1	62.1	60.7	60.9	58.9	71.6	41.8	59.1	67.3	58.2	62.5	56
GWAS115	Zhongshuang10	59.4	63.2	57.5	49.6	54.3	85.6	60.7	56.8	64	67	69.8	67.2	67.9	73.5	62.2	67.9
GWAS116	Zhongshuang12	61.3	69.7	64.4	62.2	76.9	67.5	63.3	63.8	64.4	61.5	67.3	68.3	69.8	60.9	64.1	61.6
GWAS117	Zhongshuang4Q	53	58.4	47.6	53	67.2	60.5	64.7	68.2	63.6	76.2	54.6	88.2	77.3	68.3	77.3	86.2
GWAS118	Zhongshuang6	65.4	46.5	61.7	73.3	62	63.7	53.2	66.5	72.6	51.4	71.2	65	55.2	65.1	74	65.9
GWAS119	Zhongshuang7	72.7	72.4	75.6	70.1	67.8	77.3	34.6	63.5	64.6	82.3	71.9	63.6	56	76.3	60.1	63.6
GWAS120	Zhongyou589	56	60.2	55.8	52.1	49.6	46.2	49.7	53.3	64.3	63.3	70.9	60.8	57	70.3	63.9	64.4
GWAS121	Zhongyou821Q	62.9	60.8	76.8	47.7	48	60.7	59.6	60.9	63.1	64.2	69.8	57.9	65.8	88.1	72.8	65.1
GWAS122	Huayou2	46.5	48.7	43.6	56	49.9	52.2	41.6	65.1	65.9	65	65.9	66.9	66	57.6	58.3	60.6
GWAS123	Huangshuang2	35.8	58.9	68.9	64.1	62.5	71.2	80.3	68	62.5	65.5	73	72.3	65.6	83.5	62	76.7
GWAS124	Huayou13	69.3	69.1	60.2	66.2	60.1	64.2	71.8	76.1	75.1	80.2	75.1	70.1	67.8	75	61.8	54.2
GWAS125	rucabo	68	87.8	79.1	68.2	39.8	55.5	69.6	68.1	71.3	53.1	61.9	63.2	51.4	45	66.2	85.9
GWAS126	Huayou3	57.4	69.9	47.1	64.3	51.5	62.7	66.9	65.5	48.6	56.1	76.2	63.4	71.6	63.7	61.4	38.2
GWAS127	Ningyou1	57.4	57.4	57.3	57.4	87.7	62.5	58.2	75.1	58.1	42.8	71.4	80.8	66.7	64	60.5	50.9
GWAS128	11-9-700	71.6	81	71.6	62.2	66.7	54.7	68.6	56.2	68.7	62.6	56.4	68.9	64.2	54.1	83.4	80
GWAS129	11-9-701	60.5	58.3	48.6	65.7	49.4	53.2	56.1	70	57.6	55.3	77.8	61.2	82.3	73	77.6	77.6
GWAS130	11-9-702	57.9	32.6	51.4	63.7	59.8	62.9	63.6	65.3	71.3	84	65.7	64.3	58.9	27.3	76.7	71.6
GWAS131	11-9-704	49	62	62	74.9	62.4	57.1	61.4	64.7	71.5	59.4	83.1	72.8	64	82.8	62.6	41.2
GWAS132	11-9-705	58.2	51.3	59.4	68.6	63.3	57.4	61.7	54.4	77.8	76.5	79	77.8	84.5	85.9	80.7	71.4
GWAS133	11-9-707	61.7	62.5	55.6	70.4	63.6	62.9	58.3	66.4	62.8	60.6	61	59.5	58.5	62.7	61.9	70.9
GWAS134	11-P63-5Y7	89.1	64.2	70.8	63.5	65.4	62.3	58.9	64.4	54.2	64.1	64.3	60.9	63.7	66.2	61.2	63.7
GWAS135	11-P63-8Y32	53	54.9	61.8	49.9	70.7	88.8	74.2	63.2	74.7	87.7	74.4	62	68	70.6	65	78.7
GWAS136	11-P63-3Y3	60.6	65.1	56.1	60.6	57.5	56.9	65.2	72.9	59.4	51.9	60.1	76.2	75.4	73.7	63.5	71.5
GWAS137	09-P64-1	65.8	68.3	63.8	75.2	61.7	72.5	56.5	63.6	60.6	58	60.6	63.2	67.4	61.3	60	75.4
GWAS138	10-C23	60	65	66	50.2	62.6	70.3	72.5	64.7	56.6	63.7	72	59.2	77.5	65.1	62.4	60.6
GWAS139	10-C24	65.3	52.2	69.6	74.1	68.2	72.9	75.3	56.4	69.2	68.7	68.7	68.2	83.7	80.1	69.7	72.6
GWAS140	10-C25	69.5	65.6	69.5	73.5	84	56.3	58.9	50.3	56.2	56.7	56.3	64.9	72	63.1	61.7	59.2
GWAS141	10-C32	74.4	72.8	80.4	59.2	67.5	66.5	61.2	64.5	57.8	58	61.1	54.2	52.6	61.3	56.1	79.1
GWAS142	10-C33	62.3	55.3	75.9	50.9	55.3	55.9	77.8	70.3	44.1	63	69.5	75.3	68.2	62.5	63.8	55.5
GWAS143	10-C34	61.9	62.8	59.5	67	74.3	66.7	51.2	49.7	56	59.4	53.9	63.4	61.4	65.9	56.6	73.5
GWAS144	10-JP2	27.4	58.2	47.4	56.5	28.1	28.1	56.1	0	59.2	74.3	68.3	67.3	57.7	50.6	64.3	57.5
GWAS145	10-JP3	55.2	53	62.8	59	67.5	63.9	57.7	75.8	60.2	70.6	63.1	61.7	60.8	70.1	47.2	65.2
GWAS146	11-Y7-103	63.8	47.7	57.7	61.1	55.8	65.4	69.5	55.9	82.1	47.7	63.9	49.6	37.4	43.7	50	43.7
GWAS147	11-Y7-117	59.1	61.3	61.3	63.6	64.9	60.1	48	64.3	61.3	62.4	57.8	68.3	77.5	59.3	68	67.2
GWAS148	11-Y7-125	86.9	75.1	86.2	62	70.6	70.7	74	67.5	79.5	75.9	79.5	83	84.5	78	80.2	77.9
GWAS149	11-P74-8	47.1	78	55.7	60.1	63	66.4	51.9	60.4	46	66.2	63.2	64.5	63.2	64.8	65.2	59.6
GWAS150	11-P74-13	68.7	48.9	54.9	69.2	69.5	51.3	64.4	67.7	60.4	62.7	62.5	70.4	49.9	65.7	76.3	71.3
GWAS151	7-7766-74TZ	72.4	75.2	73.7	68.3	75.6	68.9	74.3	62.9	68.9	73.1	66	74.3	67.7	72.1	75.3	74.7
GWAS152	P18	61	61.4	64.7	54.3	67.4	57.3	62.4	53.6	55.5	67.9	65.4	72.7	69.1	66	64.3	66.4
GWAS153	64P-10	63.7	60.9	60.2	66.5	49.5	58.1	67.3	65.6	57.7	57.2	56.9	56.3	68.4	62.5	51.9	67.3
GWAS154	J920	53.3	70.3	53.5	70.8	57	69.2	42.4	59.3	79.9	70.5	59.7	60.7	37.9	61.2	46.2	44
GWAS155	JY-25	68.8	59.6	49.2	49.3	68.4	77.8	42.6	64.5	55.4	46.2	56.5	63.5	63.4	66.1	47.6	62.6
GWAS156	JY-31	75.9	58.1	61.9	70.4	55	62.2	37.7	62.5	51.2	57.9	60.1	60.6	58.7	60.2	59.5	56.3
GWAS157	Huashuang5	67	45	60.4	77.4	73.6	75.1	61.9	70	62.7	73.4	68.8	77.3	70.9	74.8	63.4	74.5
GWAS158	Huashuang4	59.8	68.1	56.9	59.5	55.3	45.4	60.3	49.8	71.4	65.9	83.1	65.3	66.6	81.7	58.9	47.3
GWAS159	J-972	69.7	69.9	75.5	63.8	62.5	67.6	62.4	64.2	57.8	72.1	59.3	59.3	60.2	61.7	58.2	58.7
GWAS160	Huashuang128	64.2	58	61	66.1	61.4	63.5	64	85.5	61.4	64.4	66.6	75.4	60.1	52.4	69.7	58
GWAS161	J-904	69.9	59.5	63.9	59.2	61	80.3	71.5	70.9	67.4	62.1	65.3	74.9	58.3	72.3	62.3	56.2
GWAS162	J-908	47.8	34.5	61.1	47.8	56.3	60.9	61.1	86.6	53.4	67.2	53	60.3	70.5	61.2	63	64.9
GWAS163	JPF-190P	60.9	55.9	60.1	46.6	56.9	52.6	60.7	75.5	45.9	57.5	56.2	53.2	65.2	58.2	62.1	75.1
GWAS164	J-922	72.8	69.8	80.6	52.3	71.5	68.3	67.8	72.3	85.8	73.8	78.2	72.9	64.4	68.6	68.6	72.8
GWAS165	J-951	73.5	68.4	69.2	62.6	71.8	66.8	75	73.6	75.1	70.3	68.3	82	67.6	72.5	86.8	63
GWAS166	J-923	59.8	84.1	57.6	57	64	67.2	63.7	58.7	60.1	58.4	76.6	60.9	58.3	64.8	61.5	61.5
GWAS167	J-931	69.8	67.2	63.2	68.8	63.4	67	62.5	59.8	62.6	58.8	52.6	55.8	54.9	59.2	62.7	59.9
GWAS168	J-963P	59.2	54.3	56.1	67.2	77.1	69.8	69.8	62.5	55.3	58.8	68.7	71.2	53.8	48.4	57.6	65.5
GWAS169	Huyou17	53.1	80.5	53.4	62.3	68	62.3	56.9	60.5	49.7	53.8	74.8	58.3	73.8	74.1	71.8	67.5
GWAS170	Huyou15	81.5	83.4	72.4	81.9	79.5	80.4	78.5	79.5	60.8	72.8	76.4	81.2	73.3	63	88.6	65.4
GWAS171	Ningyou16	75.1	59.8	9.3	69.1	61.3	56.9	60.5	66.5	63.7	66.9	68.1	74.3	55.6	56.9	66.6	54.3
GWAS172	Ningyou14	58.9	64.6	61.4	77.1	36.1	67.2	42.2	59.6	44.7	54.4	58.9	52.7	56.3	61.5	60.9	59.6
GWAS173	Ningyou12	66.4	84.2	76.3	75.6	69.1	64.7	84.8	63.2	70.7	68.6	81.8	73.7	63.5	82.9	59.1	81.8
GWAS174	Shilijia	68.9	69.1	69	69	51.3	59.8	64.1	63.9	71	52.5	62.2	63.2	57.6	70.5	64	64
GWAS175	Shilifeng	67.2	65.6	53.9	82	64.6	62.5	62.8	68.5	56.1	64	54.3	81.7	72.8	69.5	69	64.7
GWAS176	Yangyou6	53.9	60.2	60.2	66.5	45.6	65.4	77.4	75.5	36.2	74.5	59.6	71.5	79.2	55.3	72.5	69
GWAS177	Zhenyou3	57.4	63.2	72.3	59.7	60	71.1	78.4	73.1	63	64.3	68.2	72.2	65.7	66	66	66.3
GWAS178	Hongyou3	75.3	81.8	70.9	73.7	80.7	83.2	81.9	76.3	78.1	82.7	76.4	79.2	78.3	74.5	67.9	67.4
GWAS179	Zheyou18	71	71	74.4	67.7	54.9	71.7	67	74.4	60.9	69.5	57.3	67.4	59.9	65.6	62.1	65.8
GWAS180	Zheshuang72	69	73.8	63.4	69.9	62.7	74.1	71.6	71.1	72.5	60.8	83.2	75.8	75.2	71.6	67.5	86.5
GWAS181	Zheshuang8	63.6	64.9	57.5	68	60.2	68.6	55.4	74.1	57.4	71.9	66.3	66.9	59.8	62.7	61.9	63.2
GWAS182	Zheyou758	58.5	60.1	50.3	49.6	73.1	61.5	56.6	86.4	80.7	64.9	74.1	76.8	80.9	66.2	63	65.6
GWAS183	Huyou14	69.4	83	56.6	66.3	73.1	68.2	72.9	78	56.1	67.1	65.6	69.1	59.1	63.9	67.6	65
GWAS184	Huyou18	54.9	59.7	63.8	62.8	55.2	59	65.7	61.2	69.8	55.6	72.1	56.3	51.2	62.8	60.1	62.2
GWAS185	Huyou19	58	55.1	57.5	61.5	57.2	51.5	57.6	64	62.4	47.5	64.7	66	66.6	72.2	61.7	68.9
GWAS186	Zheyou19	68.4	73	53.4	70.9	64.3	84.7	59.6	78.5	72.2	56.8	61	62.2	70.7	65.9	65.9	61
GWAS187	Zheyou21	54.6	64	65.2	74.4	68.7	61.1	67.7	78.4	73.7	56.5	59.6	65.4	71.4	76.7	63.6	57.1
GWAS188	Wanyou15	62.2	68.8	62.2	55.6	61.2	67.2	68.8	66.3	35.5	68.8	50.6	70.8	68	51	60.6	59.9
GWAS189	Wanyou20	67.5	53.7	73.9	66.6	67.7	65.1	66.9	70.9	68.3	68	68	67.6	74.6	54.7	71.1	78.9
GWAS190	Wanyou29	63	59.5	66.6	62.8	51.4	58.2	50.8	73.3	70.4	69.3	69.1	67.4	50.8	62.9	76.7	61.2
GWAS191	AGREV012	66.7	66.7	71.9	61.4	66	67.1	55.8	66.4	56.5	65.9	66.1	83.9	70.6	56.1	63.3	63.3
GWAS192	AGREV021	54.3	50.9	59.5	63.7	72.2	71	67.4	52.2	71.1	72	66.2	70.2	63.2	67.7	61.2	64.1
GWAS193	Topas	67.8	73.2	63.7	67.8	74.3	69.7	68.2	62.8	74.4	72.4	66.5	76.2	66.2	69.4	65.2	70.4
GWAS194	Weijie	72.2	53.2	69.6	71.2	81	76.9	75.4	62.2	88.5	57.8	72.1	75.4	69.2	64.7	69.3	73.7
GWAS195	Sida	67.3	52.2	75.3	81.3	71	72.3	75.9	69.9	74.3	78.9	77.7	74	61.6	73.3	79.2	79.2
GWAS196	Zhizun	55.8	69.7	60.6	57.5	58.8	66.4	64	67	70.9	73.2	70.9	68.5	66.4	75.9	57	70
GWAS197	Haishen	85.3	80	56.9	68.7	71.7	43	64.9	79.9	74.6	71.8	78.8	63.7	76.2	77.9	88.6	78.8
GWAS198	D2	54.4	66.3	51.9	45	68.4	61	60	58.5	67	58.5	58.7	66.9	64.4	62.4	62.1	59.4
GWAS199	D3	55.3	63.1	47.7	55.1	58.3	63.2	61.6	63.2	68	74	47.6	58.1	55.1	61	47.8	42.3
GWAS200	11-985	71.6	61.9	79.2	70.8	74.9	74.9	69.9	79.8	58.9	71.3	56.7	62.3	68.5	58.3	69.8	77.4
GWAS201	11-504	71.5	64.3	63.7	57.6	29.1	28.5	29.1	29.1	66.7	46.8	78.3	51.5	66.4	75.1	59.3	57.6
GWAS202	11-997	76.9	76.9	76.9	77.1	67.4	67.4	67.4	67.4	58	57.9	58	58	70.5	70.5	70.6	70.5
GWAS203	11-540	61.4	66.6	50.4	67	67.5	71.6	65.7	65	64.6	53.2	64.6	72.5	54.1	84.5	65.2	71
GWAS204	11-1184	78.2	50.2	64.2	64.2	64.5	59.8	59.8	55	66.6	60.5	51.6	63.2	53.9	61	51.2	49.4
GWAS205	10-758	60.4	70.9	67.9	72.3	67.1	74.4	64.9	68.4	66	49.6	73.8	74.5	65.6	61.7	68.9	66.1
GWAS206	10-1230	61.5	61.5	60.7	62.2	73.6	64.8	66.3	68.2	73.7	75.8	69.8	75.5	67.7	67.7	67.7	67.8
GWAS207	10-847	53.8	68.8	66.5	76.9	70.6	64.9	75.2	68.7	68	64.2	65.9	66.1	73.1	70.7	73.1	75.3
GWAS208	11-1124	62.5	70.6	70.8	46.2	57.1	57.1	51	63.3	66.1	74.1	61.5	62.7	64.7	64.7	64.7	64.7
GWAS209	Sha2B	67.3	60	56.6	52.8	67.1	64.6	66.9	64.7	66.7	63.9	60.8	68.3	64.8	70	65.7	71.3
GWAS210	KenC1	36.1	36.1	35.6	36.1	59.3	75.5	59.3	43.1	62	70.1	52.1	69.8	71	69.5	69.5	68.1
GWAS211	P113	69.6	59.6	54.4	70.3	51	64.7	71.9	56.6	60	49.4	42.2	57.7	60.1	66.2	48.7	54.9
GWAS212	P158	79.6	61.5	70.3	75.5	68.2	83.2	64.2	81.9	65.5	71.2	55.3	54.1	69.8	65.8	67.1	65.8
GWAS213	P312	59.8	64.4	62.1	62.1	65.2	60.4	62.9	70.9	60.6	60.6	60.1	61	58.3	68.9	77.5	69
GWAS214	P668	57.1	54.9	48	59.5	72.4	30.5	73.8	67.8	62.8	53.9	58.6	56	67.1	67.5	72.6	61.2
GWAS215	P685	64.5	72.6	75.1	66.3	52.6	70.3	65.7	60.1	63.8	68.9	64.8	72.1	63.1	61.3	66.4	74.9
GWAS216	A117	73.8	84.3	77.4	67.2	70.5	72.4	71.9	68.2	63.4	68.8	77.4	43.9	76	60.5	68.1	67.7
GWAS217	B250	63.2	73.1	75.2	80.9	72.3	73.6	76.9	71.7	75	74.2	59.8	78.6	81.9	76.2	72.8	66.9
GWAS218	B265	72.8	70.2	70.9	69.7	76.5	50	68.8	80	73.7	62.3	75.9	82.7	75.5	54.5	68.9	89
GWAS219	A109	56.8	56.5	58.9	54.9	55.7	60.7	68.6	57.9	53.8	43.9	49.7	51.3	66.2	61.4	56.7	61.4
GWAS220	B285	62	68.3	64.1	64.8	70.2	70.7	71.8	68.2	72	71.4	73.5	71	67.3	65.3	66	65.3
GWAS221	C052	56.9	69.7	63.7	64.3	68.9	67.2	65.5	66.7	60.5	50.3	66.6	71.4	67.2	56.2	61.8	62.7
GWAS222	GY270	60.3	48.2	60.8	71.8	59.9	55.4	54.5	66.1	48.6	56.1	56.1	63.6	53.6	49.7	50.9	48.7
GWAS223	GY282	64.9	55.3	60.1	60.1	53.6	53.6	46.5	60.6	57	62.4	63.1	63.6	52.4	53.7	52.6	50.9
GWAS224	GY284	67	65.7	74.2	55.9	51	59.7	67.4	35.4	68.1	69.4	80.4	59.5	74.6	72	69.6	71.9
GWAS225	B262	61.5	49	55.3	55.3	67.1	71.7	56.6	62.4	60	61.4	61.9	59.6	68.6	67.2	70	68.6
GWAS226	A98	60.2	52	47.4	70.6	65.5	69.5	53.9	57.8	59.3	71.6	73.1	59	79.3	64.6	89.8	77.9
GWAS227	B414	52.5	65.2	57.4	58.4	62.4	59.6	56.9	59.2	53.2	59.7	71.1	54.6	54.6	86.7	53.6	50.7
GWAS228	A97	69.8	59	72.6	58	72.5	68.8	68.5	69.9	72.4	73.2	77.9	60.5	58.7	64	65.2	72.9
GWAS229	A148	32.8	50	41.4	41.4	43.2	50.7	58.6	50.5	49.1	36.1	61.1	51	40.9	59.3	31.8	44
GWAS230	08-P35	45.2	44.8	45.5	45.2	43.7	40.4	55.3	45.1	57.1	48.6	51.8	70.8	37.3	40.6	39	39
GWAS231	08-P36	67.2	66.7	66.7	66.1	59.1	56.6	59.1	61.6	66.4	66.4	66.4	66.4	52.7	58	62.5	58.9
GWAS232	09-P32	50	47.9	45.8	47.9	41	46.5	35.6	41	49.3	55.4	50	51.6	54.7	58	41.9	64.3
GWAS233	09-P36	61.4	41.3	59.7	76.5	51.6	27.9	45.3	56.5	61.1	45.9	26.6	49.9	47.2	48	57	50.7
GWAS234	09-P37	66	64.9	66	67.2	36.3	53.5	45	49.4	49.8	60.5	40.8	48.1	61.9	55.6	43.7	48.9
GWAS235	10-P10	52.8	61.4	38.8	58.3	52.6	43.9	52.6	47.3	59.6	54.4	54.4	49.3	49.1	32.8	59.4	46.3
GWAS236	10-P29	66.4	66.5	66.4	66.4	55.4	46.7	35.6	49	37.2	50.6	64	50.6	46.7	32.2	43.8	52.6
GWAS237	11-P30	57.2	53.4	51.3	51.7	49.6	38.9	59.5	50	70	55.4	60.8	55.2	51.2	56.3	45.6	44.2
GWAS238	12-P24	72.8	71.3	69.8	71.3	41.9	55.5	45.8	80.3	56.5	57.9	57.2	57.2	52.2	52.2	52.2	52
GWAS239	12-P25	82.6	82.2	82.2	82.2	69.3	48.7	49.1	75	63.2	72.9	44.7	60.3	60.2	55.8	42.6	27.4
GWAS240	03I32B	44	49.5	49.5	54.9	35.5	17.4	35.5	53.6	60.8	53.8	55	50.5	51.3	52.9	51.3	49.8
GWAS241	9801C	53.6	56.8	64	58.1	70.7	60.4	62.9	57.5	59	45.3	36.8	47.8	70	50.2	55.6	46.7
GWAS242	986	58	69.6	58	46.4	54.5	53	54	56.5	69.1	48	66.9	71.3	49.6	62.3	59.4	66.3
GWAS243	Hubeibai white rape	45.9	41.9	55.5	40.1	50.2	66.6	53.3	56.7	42.9	37.1	42.9	48.6	55.5	53.9	56.4	53.1
GWAS244	Nanchuan siliqua	68.6	68	89.1	75.3	65	62.3	71.7	53.9	81.5	81.5	81.8	81.5	64.9	74.4	69.6	58.4
GWAS245	IMC103	69.2	83.8	78.3	77.1	60.5	67.8	63.8	63	60.9	61	65.4	56.7	41.1	71.2	63.8	79.1
GWAS246	Oscar	64.9	54.5	46.1	52.4	55.8	55.2	56.9	59.6	55.9	39.3	48.1	61.9	59.8	37.8	47	59.9
GWAS247	campina	49.3	51	53	50.6	51.3	61.1	50.9	57.1	43.8	44.5	44.9	46.3	73.3	31.6	59	54.7
GWAS248	Conny	61.3	63.3	52.1	68.6	49.5	61.4	59.9	74.9	54.1	63	65	60.7	68.8	66	68.6	60.7
GWAS249	Wesreo	44.1	44.1	43.8	44.1	41.3	48.8	37.6	37.4	42	42	42	41.7	42.3	31.6	33.7	35.9
GWAS250	Wase Chousen	47.6	35.3	74.8	32.6	57.6	57.6	52.2	63	55.1	57.1	53.6	62.7	52.5	64	55.1	59.3
GWAS251	Gogatsuna	81.8	81.8	73.7	90	33.8	61.9	79.9	66.4	67	69	84.1	54.5	56.8	58	54.9	57.9
GWAS252	Cat.No.117	53.3	53.4	53.4	53.4	69.6	69.7	69.6	69.6	52.9	50.4	52.9	55.5	61	62.3	78.2	66.4
GWAS253	90750	52	72	75.5	56.4	62.5	62.5	62.9	62.2	63.5	55.5	63.2	39.7	54.2	63.9	78.1	66.2
GWAS254	Tibet rapeseed	65.2	49	55.8	53.3	34	45.8	57.1	45.6	50.4	41.8	49.3	55.6	56.5	60.1	52.3	53.9
GWAS255	Youyan2	48.7	65.9	45.7	53.5	54	39.2	37.3	52.8	59.5	47.3	55.2	51.9	52.3	54.2	53.8	49
GWAS256	Aijiazao	67.2	59.5	75.7	67.4	63.7	67.8	69.7	50.1	67.9	66.7	56.8	63.6	51.4	70.6	72.7	66.6
GWAS257	Xinan-1	56.1	52.2	66.5	55.3	64.3	48.9	67.9	49.7	48.1	36.3	46.2	54.3	61.8	61.8	58	65.5
GWAS258	Xinan-2	71.8	61.6	61.9	69	39.3	54.5	55.7	68.4	66.6	64.9	66.3	61.7	54	64.1	58.9	58.5
GWAS259	Xinan-3	53.4	54	72.9	51.8	62.5	74.4	40.9	33.2	40.5	79.1	48.6	58.9	58.8	47.9	33.6	46.8
GWAS260	Xinan-4	55.4	30.5	46.9	54.8	44.7	41.4	35.1	40.4	54.2	44.9	51.1	54.3	40.9	60.6	47	39.5
GWAS261	Xinan-5	68.7	53.4	77.5	75.1	51.9	51.5	51.5	51	75.3	75.3	75.5	75.3	51.8	66.3	61.4	66.1
GWAS262	Xinan-6	64	59.1	74.8	67.7	56.1	65.2	59.3	76.1	55.3	50	62.3	53.7	67.9	55.3	48	50.1
GWAS263	Xinan-7	43.9	50.3	62.9	44	45.5	27.6	40.2	41.8	50.1	65.3	57.6	57.7	55.6	54.7	51.9	56.5
GWAS264	Xinan-8	67.8	72.9	64.1	51.4	54.5	64	58.2	63.8	64.8	68.7	82.1	59.1	44.4	48.9	50.1	57.1
GWAS265	Xinan-9	70.5	65.3	60.1	65.3	55.4	46.9	69.5	64.4	65.2	71.6	68.4	68.4	45.5	55	52.4	51
GWAS266	Xinan-10	67	75.1	64.7	61.4	59.1	54	58.7	57.3	51.6	63.8	68.3	64.6	55	42.3	68.8	62.8
GWAS267	Xinan-11	70.7	56.9	67.1	68.7	60.7	43.1	73.6	54.2	69.6	57.5	43.7	50.2	66.9	48.8	54.5	57.9
GWAS268	Xinan-12	64.2	52.9	71.3	74.5	33.1	38.3	44.2	61.1	74.2	79.4	65.3	73	60.4	49.3	55.7	31.7
GWAS269	Xinan-13	78.9	79.5	63.9	62.6	49.1	60.3	52.2	48.9	74.4	62.9	59.4	52.8	73.2	44.5	62.4	62.6
GWAS270	Xinan-14	64.1	63.9	66	64.7	70.3	60.8	58.9	48.9	66.7	89.5	55.3	48.7	59.3	52.3	51.5	66.7
GWAS271	Xinan-15	62.8	65.7	61.4	72.9	72	63.2	63.3	63.3	60.7	50.9	74.6	69.9	42	39.8	70	64.9
GWAS272	Xinan-16	49.2	70.1	77.7	65.7	63.2	71.5	63	68.7	57.1	58.2	79.4	78.6	56.3	68.2	73.5	78.6
GWAS273	Xinan-17	61.2	68.8	71.9	78.7	57.7	39.5	58.7	73.4	55.5	80.1	64	56.6	52.4	51.7	82.8	52
GWAS274	Xinan-18	60	67.2	73.4	66.8	59.8	63.7	62.7	59.5	59.6	61.2	58	72.3	68.7	62.8	66.7	68.5
GWAS275	Xinan-19	42.3	70.6	74.6	61	64.1	69	75.6	85	67.1	64.6	64.7	67.4	65.4	61.3	42.5	81.2
GWAS276	Xinan-20	63.9	58.1	63.3	69.7	68.3	71.8	66.8	64.5	56.1	64.2	65.5	64.1	64.8	79.8	66.1	56.3
GWAS277	Xinan-21	60.8	46.3	54.9	70.6	68	63.4	62.6	59.8	65.2	60.2	65.4	49.9	65.9	55.8	76	65.9
GWAS278	Xinan-23	73.4	67.9	64.2	68.5	66.8	67.7	74.4	77.1	61.2	72.4	41.6	72.7	60.8	79.6	64.3	71.3
GWAS279	Xinan-24	58.2	51.2	56	62.3	66.4	66.2	42	46.2	66.3	57.7	77.3	63.8	56.6	63	68	67.6
GWAS280	Xinan-25	70.5	77.5	66	70.7	73.9	75.6	60.5	72.6	74.5	81.1	62.9	62.4	55.2	60.2	68.1	66.4
GWAS281	Xinan-26	66.9	89.7	51.9	72.4	70.7	72.4	64.8	74.9	69.6	43.3	66.4	68.5	71.1	49.6	63.4	79.9
GWAS282	Xinan-27	88.4	54.4	82.1	75	78.8	75.4	63.7	66.5	48.2	77.5	66.6	76.6	79.7	66.9	76.5	62
GWAS283	Xinan-28	57.9	61.6	51	61	80	69.8	64.1	57.7	53.9	61.8	69.2	66.4	70.4	40.4	53.9	56.1
GWAS284	Xinan-29	53.5	56.2	61.7	59.4	77.2	71.7	60.8	55.8	62.5	87.2	55.4	72.9	78.2	74.5	71.1	59
GWAS285	Xinan-30	55.7	41.4	57.1	49.9	56.1	72.7	59.9	56.5	61.6	45.4	61.5	52.2	63.1	66.7	74.9	62
GWAS286	Xinan-31	57.1	55.2	61.4	56.7	60.9	55.5	54	56.8	56.8	70.7	53	60.2	59.2	59	64.2	54.4
GWAS287	Xinan-32	55.2	70.1	58.1	61.1	64.3	52.8	51.1	57.9	64.5	48.3	49	53.7	67.9	61.1	63.7	51.9
GWAS288	Xinan-33	65.6	66.9	67.1	52.7	72.1	73.4	59.5	70.8	51.3	71.5	68	65.6	61.9	54.9	54.9	71.8
GWAS289	Xinan-34	60.1	62.9	70.6	45.2	53.8	60.2	48.3	52.9	53.7	61	73.8	59.9	62.1	66.1	60.2	59.1
GWAS290	Xinan-36	60.5	59.9	71.5	63.9	44.8	74.6	52.8	52.2	53.2	60.2	61	59.5	59	67.1	61.1	62.4
GWAS291	Xinan-38	70.6	80	64.6	71.7	55.6	58.7	64.2	76.9	67.7	72.7	61.2	56.8	54.7	60.5	48.8	65.9
GWAS292	Xinan-39	89.6	62.2	52.1	66.2	67.9	55.1	63.4	54.3	75.3	61.3	59.2	53.5	86.9	59	68.2	55.9
GWAS293	Xinan-40	62.6	58.5	58	67.1	70.8	65	67	66.6	78.2	71.2	74.7	74.7	83.4	61.8	83.6	69.8
GWAS294	Xinan-41	67.7	82.1	57.1	50.2	72.3	48	60.6	61.9	50.3	59.4	60.7	64.7	74.5	62.6	57.5	60.7
GWAS295	Xinan-42	65.8	62.5	54.4	60.9	63.2	66.9	61	63.7	53.2	75.7	70.3	65.7	64.4	68.4	70.5	50.5
GWAS296	Xinan-43	63.1	80.6	73	75.2	66.4	68.5	75.7	58.1	64.7	85.7	73.4	69.9	77.4	87.5	73.1	79.4
GWAS297	Zhongshuang10-2	69.1	67.6	55.8	58.2	62.5	64.1	49.7	65.8	53.3	68.9	82.3	58.3	66.2	54.8	66.7	62.9
GWAS298	Zhongshuang6-2	61.4	68.5	64.9	81.9	88.9	62.5	49.8	48.9	60.7	72.7	59.8	68.1	69.4	52.9	81.5	76.8
GWAS299	Zhongshuang7-2	54.7	58.1	69.5	70.1	72.4	83	65.5	52.4	71.9	85.3	80.6	59.8	49.2	55.4	53.7	52.8
GWAS300	Wanyou12	69.4	60.4	75	64.4	58.3	58.4	64.2	60.3	33.4	74.4	65.3	58.4	55.9	69.5	61.4	50.2
GWAS301	Wanyou7	70.3	54.3	63.5	73.4	49.7	72.6	66	59.1	62.1	47.6	56	76.7	63.2	83.4	80.9	59
GWAS302	Huyou16	74.7	66.4	60.5	63.9	61.6	62.9	60.3	61.6	62	65	50.3	73.7	56.8	56.3	58.1	61.3
GWAS303	Huyou17-2	62.8	61.8	46.6	76.1	66	83.3	62.8	51.9	60.7	71.7	63.7	55.1	75.9	72.7	62.9	66.3
GWAS304	Zheshuang8-2	63.9	63.8	69.1	65.6	69.6	69.6	69.6	69.6	55.8	57.1	68	61.5	72.5	54.7	48.7	67
GWAS305	Zheyou50	51.8	65.8	72.8	61.3	60.6	64.4	63.6	65.9	56.4	57.1	68.9	74.4	47.7	69.8	62.9	67.4
GWAS306	SHuyou1-2	58.2	60.4	60.6	62.3	70.1	71.1	63	64.4	69.8	61.1	61	65.4	54.8	66.6	59.7	76
GWAS307	Zhongshuang4-2	68.4	59.5	55.6	58.1	57.6	78	53.9	63.2	42.5	61.6	64.5	73.5	59.6	67.1	51.7	81.4
GWAS308	Zhongshuang11-2	48.1	52.1	49.8	62.6	56.8	44.6	52.5	63.5	55.5	63.3	54.7	73.1	53.6	50.1	56.4	65.5
GWAS309	Yangguang198-2	68.2	76.9	71.4	56.3	57.2	53.3	63.1	59.4	54.4	59.8	66.4	57.1	46.9	60	55.1	58.3
GWAS310	YangJ6711	49.9	59.3	58	70	47.5	58.2	51.5	39.1	68.6	47.8	60.5	65	55.6	51.5	60.3	56.6
GWAS311	Zhongshuang5	72.1	57.8	60.2	76	58.7	71	50.1	54.9	83.4	59.1	67.7	60	55.7	62.3	63.3	60.4
GWAS312	Zhongyou821	74.4	46.8	54.2	66.8	59.6	53.3	52.8	60.9	40.2	76.9	62.5	58.8	63	48.2	59.4	56.9
GWAS313	Qinyou1	59.5	38.4	65	45.8	53.2	60.9	69.5	63.2	56.7	56.2	64	68.8	45.4	49.9	59.3	65.7
GWAS314	Qinyou5	54.3	54.3	55.2	53.4	61.4	49.9	44.2	46.9	55.2	46.2	77.4	45.5	43.9	45.8	50.2	40.9
GWAS315	De68—12	60.7	58.4	55.9	58.3	59.7	73.1	62.6	49.2	64.5	56.3	71.8	75.4	51.6	44.6	68.3	69.1
GWAS316	Monty	60	60.2	62.7	57	51.5	62.8	70.5	61.6	51.2	55.1	74.6	60.3	59.2	55.6	49.4	31.9
GWAS317	Oscar-2	88.3	76.9	66.2	56.3	64.8	59.5	55.4	42	75.1	74.9	74.9	74.9	70.8	66.9	66.9	63
GWAS318	Ningyou10	64.7	72.9	56.4	64.7	51.8	62.6	67.3	57.3	49.8	55.4	47.1	57.7	46.8	37.2	56.2	46.7
GWAS319	Helios	73.3	53.6	59.1	54.3	65.1	58.5	41.5	55.1	56.9	66.2	65.4	50.5	59.8	59.6	59	60.8
GWAS320	Mian96-203-09	76.1	80.1	68.3	48.7	74.1	70.6	71.1	64.1	52.6	61.4	67.5	64	62.1	69.4	58.1	58.9
GWAS321	Qing662A	57.6	62.7	75.3	66.4	74.7	56	67.5	55.4	37.5	68.3	73.9	59.9	47.1	58.5	56.8	59.3
GWAS322	699	77.1	78.4	63.8	61.5	63.6	66.7	60.4	55.1	55.1	45.5	62.1	63.6	46.9	58.1	61	66.3
GWAS323	Canada 2	71.9	64.5	66.1	85	62	72.3	61	62.4	69.3	69.1	60.3	42.3	61.8	62.1	64	60.4
GWAS324	Zhongshuang2	69.2	55.7	54	59.6	62	46.5	58.8	55.7	63.7	53.8	56.9	58.1	51.8	51.8	57.9	45.6
GWAS325	Zhongshuang9-2	72.9	72.7	72.7	72.7	54.4	57.8	47.5	57.9	55.7	55.7	48.2	63.3	50.5	58.2	36.1	48.3
GWAS326	WH-12	73.6	74.6	66.7	61.3	69.5	42.4	63.2	54.7	57.7	43	57.1	65.9	67.9	66.7	67.7	69.5
GWAS327	WH-15	54.1	59.5	62.9	56	65.4	87.7	67.9	41.7	50.2	63.1	56.6	72.9	45.5	57.2	46.4	51.5
GWAS328	WH-19	63.9	53.5	56.1	50.9	68.6	56.1	66.4	70.1	73.9	65	72.5	78.6	68.9	65.3	71.8	63.6
GWAS329	WH-20	55.1	52.4	49.6	52.4	61	54.8	64.1	46.7	50.8	59.8	71.6	57.1	58.6	63.6	59.3	55.7
GWAS330	WH-23	58.1	48.4	60.1	40.1	74.8	43.5	59.8	56.6	59	56.6	56.6	54.3	58.8	55	54.3	67.2
GWAS331	WH-24	46.8	43.4	50.2	46.8	58.8	55	45.4	60.7	63.8	54.9	60.7	71.1	53.8	53.8	50.6	57
GWAS332	WH-25	50.7	50.7	50.7	50.7	44.4	37.5	53.2	27.8	60.2	59.6	59	59.6	51.7	43	56.4	53.2
GWAS333	WH-26	54.9	57.3	64.2	64	52.2	37.2	53.3	70.4	52.2	52.2	34.6	69.8	68.5	77.9	62.2	65.4
GWAS334	WH-27	49.7	40	55.9	48.6	58.3	53.1	57.8	63.7	61.4	63.5	46.7	56.6	51.5	61.8	55.1	53.2
GWAS335	WH-29	43.4	48.7	54.1	70.1	68.6	61.9	60.1	57.1	52.8	54.3	55.1	54.9	56.3	60	56.8	62.9
GWAS336	WH-30	50.4	60.3	73.8	61.5	70.2	60.5	73.3	68	62.3	62.2	51.9	73	56.5	63.6	52.7	67.5
GWAS337	WH-31	43.2	46.3	67.7	61.3	55.3	43.9	64.8	54.6	53.8	57	57	60.1	65.9	52.2	56.7	46.5
GWAS338	WH-33	60.7	38	68.9	68.4	73.9	47.8	71	64.3	60.8	68.6	58.5	46.1	60.2	60.8	62.1	65.4
GWAS339	WH-37	62.4	51.8	60.5	63.8	59.8	54.5	59.8	65	54.4	62.1	69.8	62.1	71.3	71.2	71.2	71.2
GWAS340	WH-38	82.8	52.7	60.8	65.4	58	54.6	69.3	50.2	68.3	62.4	56.5	62.4	76.2	77.7	64.4	56.5
GWAS341	WH-42	65.6	54.5	64.7	72.7	48.7	53.8	71	69.5	78	59.1	57.2	57.8	56.5	74.2	60.9	64.1
GWAS342	WH-43	58.2	54.1	74.8	65.5	54.4	63.1	71.8	63.1	56	68.1	58.3	41.5	60	61.8	58.8	60.2
GWAS343	WH-45	59.3	59.3	57.4	61.3	60	63.5	68	62.5	60.6	60.6	60.6	60.6	46.8	46.8	36.8	56.8
GWAS344	WH-49	47.6	47.8	60.9	64.2	49.5	53	59.8	49.5	57.8	57.8	61	54.6	44.6	65.1	63.4	57.7
GWAS345	WH-50	65.2	48.2	63.7	69.3	49.9	69.4	60	60.5	63.7	63.7	64.9	62.5	58.3	64	53.5	66.7
GWAS346	WH-55	51.1	64.4	74.5	85.4	69.2	61.9	75	76	67.3	72.6	67.3	62	74.7	71.6	68.5	64.4
GWAS347	WH-56	59.8	67.7	62.9	61	65.9	51.9	79.9	65.9	67.2	73	57.2	65.5	59.2	53.4	53.4	47.7
GWAS348	WH-57	50.6	50	67.7	56.1	63.2	55.3	52.8	57.1	61.8	51.4	56.6	56.6	59.3	49.4	54.3	54.3
GWAS349	WH-58	62.7	48.1	56.7	50.2	61.9	57.4	61.5	54.1	45.1	58.3	50.4	47.7	52.1	53.2	52.6	52.6
GWAS350	WH-59	75.3	62.9	53.2	39.5	59.2	48.3	54.7	34.1	43.9	48.9	46.2	56.7	48.2	47.7	51.5	49.2
GWAS351	WH-60	57.6	54.8	46.3	60.3	54.9	66.2	54.3	41.7	43.2	44.1	43.2	42.3	69.3	64.1	56.1	66.8
GWAS352	WH-61	75.6	66.7	58	56.1	73.2	61.3	51.4	59.2	60.3	58.2	56	58.2	53.9	73.8	59.8	64.5
GWAS353	WH-62	59.6	55.2	58.3	65.2	56.9	68.5	69.1	56	57.5	88.5	69	61.1	39.8	65.1	58	62.7
GWAS354	WH-63	64.9	59.2	57.8	52.2	56.6	58.1	52.6	65	52.1	56.1	63.1	53.2	64.2	63.8	55.4	61.2
GWAS355	WH-81	77.6	53.8	83.4	67.8	68.4	60.2	61	54.4	46.5	53.9	53.9	61.2	52.5	51.5	41.6	64.4
GWAS356	WH-83	62.9	64.8	44	55.7	51.1	40.4	69.4	38.7	60.5	57.2	52.8	71.4	62	63.3	75.4	70.3
GWAS357	WH-85	61.6	67.5	66.6	53.9	78.7	67.7	66.2	67.5	74.6	71.2	76.1	74	67.6	55.4	61.8	62.2
GWAS358	WH-88	65.5	70.7	39	36.1	63.5	48.8	45.3	51.4	33.1	53.2	45.4	54.4	59.4	55.4	56.4	66.5
GWAS359	WH-95	61.1	58.3	70.3	63.2	64.7	63.1	54.3	63	40.7	65.4	48.8	51.6	49.7	53.6	54.3	59.6
GWAS360	WH-100	73.1	57.8	57.8	42.5	52.6	52.5	52.6	52.6	48.8	49	49	49	66.8	62.1	50	59.6
GWAS361	WH-127	67.5	63.5	72.5	50.5	60	60.9	53.9	65	88.3	87.9	87.9	87.9	42.8	55.6	53.2	61
GWAS362	Yuyou1	55.5	65.3	41.8	41.3	52.5	55.1	44.9	58.6	49.3	56	41.8	50	50	59.1	52.9	49.6
GWAS363	NY7	51.7	48	69.3	37.8	48.1	55.9	61.4	55.1	48.9	53.1	44.7	48.9	57.8	53.5	50	52.7
GWAS364	Huayou6	64.3	62.8	61.4	62.8	40.8	66.8	52.3	49.4	59.4	62.9	65.1	64.3	70.7	62.8	62.8	54.9
GWAS365	Huayou12	59.2	46.4	62.9	65	48.3	51.9	66.1	74.9	60.1	64.1	52.7	49.5	65.9	50	58	70.3
GWAS366	Cubs root	63.5	55.1	71.1	45.3	49.2	70	46.6	59.4	66.4	56.6	48.8	54.7	65.4	63.9	69	63.4
GWAS367	Huayou10	62.6	57.5	68.7	61.8	44.4	50.7	37.2	44.1	61.4	51.9	59.6	63.4	42.1	32.8	59.3	34.8
GWAS368	Bienvenu	69.2	39.3	51.6	46.2	50.8	40.6	46.2	65.5	66	61.9	56.7	61.5	50.1	53.9	52.7	52.2
GWAS369	Shengli rape	60.7	48.8	61	72.4	46.7	46.1	63	71.1	57.2	52.2	58	41.4	58.3	59.7	57.7	58.6
GWAS370	ERAKE	84.6	77.1	73.1	48.7	53	56.3	54.6	54.6	69.1	61.3	66.3	54.9	64.3	60.6	58.3	63.6
GWAS371	Taisetsu	71.4	42.1	52.1	86.3	44.8	77.8	42.5	55.1	65.9	73.1	67.9	50.7	62.2	62.5	63.9	62.9
GWAS372	cresor	55.6	56.3	54.9	55.6	31.7	37	34.4	34.4	51.5	52.7	54	55.1	58.8	40.1	28.5	52.4
GWAS373	comet	68.9	45.2	62.5	58.2	63.4	66.5	72.2	75	65	46.6	77	62.8	84.6	81.3	81.3	77.9
GWAS374	Askari	55.9	52	54	54	54.2	46.8	54.2	61.5	57.5	55.6	56.5	56.5	42.5	42.8	42.8	42.8
GWAS375	chuosenshu	71	62.3	54.5	59.3	71.6	73.5	54	59.8	60.2	65	62.9	64.6	47.5	57.5	56.8	58.4
GWAS376	WESBROOK	69.9	68.6	66.6	61.1	62.2	50.3	56.3	56.3	71	42.4	54.4	57.6	62.8	68	71.1	67.3
GWAS377	Suigenshu	60.4	54.5	51.8	51.3	70.4	65.2	57.1	56	57.1	72.8	49.3	50.2	68	63.7	52.1	61.2
GWAS378	Huayou4	52.1	52.1	54.1	50.2	55.1	48.9	52.3	62.7	62.7	53.4	50.1	47.4	71.4	51.4	56.4	53.1
GWAS379	Shengliqinggan	50.9	50	39.5	59.7	51.2	51.2	51	51.2	47.9	47.9	47.9	47.7	56.3	56.3	54.7	57.8
GWAS380	Mijiaduotou rape	33.6	73.2	55.4	59.4	42.7	40	33.2	43.9	36.4	35	44.4	48.2	36.6	36.6	31	42.1
GWAS381	Aiqishengli	52.6	63.9	66.7	72.5	53.9	69	49.4	65.1	50	55.7	65.1	51.9	56.5	49.7	47.3	45.1
GWAS382	Caojingshengli	57.3	51.6	64.9	45.7	48.4	56.7	66	53.6	55.9	53	59.2	55.6	40.9	56.9	59.3	67.7
GWAS383	Huyou3	73.5	60.4	67.6	55.7	58.1	56	50.1	58.5	43.4	55	63.4	58.1	55.8	64.4	68.5	62.9
GWAS384	Caoyou2	56.8	58.1	59.7	64.1	78.5	60.1	65.1	56.8	60.3	57.9	60.2	53.3	73.3	63.3	48.3	58.6
GWAS385	Huyou16-2	69.7	58.3	50.3	54.9	56.7	62.9	54.6	52.5	55.6	62.7	42.7	53.7	48	55.7	48.8	59.7
GWAS386	Dahuaqiu	57.1	41.9	67.5	60.4	70.8	67.1	73.8	51.9	54	67.2	82.1	65.4	55.6	55.6	55.6	55.5
GWAS387	Rongxuan	49.3	47.1	32.4	59.6	60.4	59.3	67.4	51.7	61.1	50.4	70.5	62.3	61	51.5	42.1	51.5
GWAS388	Ningyou8	69.7	40.8	49.6	51.1	47	66.9	54.2	56.1	63.2	61.7	48.3	73.4	59.6	55.4	57.5	57.5
GWAS389	Duoyou1	53.1	48	40.9	60.6	58.8	66.1	36.6	61.6	51.6	29.3	60.9	49.4	52	62	63.3	76
GWAS390	Huaiyou6	48.3	58.2	67.9	59.9	54.8	52.5	53.6	57.1	49.4	58.5	56.1	70	52.5	65.9	45.6	46.2
GWAS391	Huaiyou12	58.1	25	55.3	58.9	62.5	63.3	62.5	61.6	60.3	36.5	46.5	61.4	52.3	45.5	52.8	50.2
GWAS392	Peixuan170	65.7	54.6	60.1	60.1	56.7	54.1	52.3	87	58.8	59.9	59.7	68.2	69.7	73.4	36.2	64.3
GWAS393	Guangde138	45.9	54.6	52.9	50.5	59.8	37.9	41.9	50.1	52.8	44.1	78.8	35.5	34.5	51.8	43.5	43.3
GWAS394	Guangde8104	59.3	62.4	59.8	53.8	61.9	66.8	60.7	58.3	39.3	54.3	64.3	67.9	78.6	57	44.6	60
GWAS395	Dangyouzao1	59.8	50.1	45.6	53.9	54.9	64.4	66.9	41.3	67.8	58.3	81.5	63.7	40.8	89	64.3	63.2
GWAS396	Gaungde761	48.3	46.3	64.1	51.4	58.5	56	54.6	59	62.1	53.9	77.2	51.5	51.5	50.6	57.7	55.1
GWAS397	Tonglinghuaye	54.7	62.7	54.8	43.5	37.3	51.4	65.5	51.4	65.8	65.8	65.8	65.8	53.4	73.5	50.1	67.6
GWAS398	Chu107	52.5	30.9	50	63.8	63.8	66.9	63.1	61.4	70.3	67.4	50.5	62.8	48.8	58.8	43.9	83.8
GWAS399	Wanyouzao	52.5	45.9	49.2	62.2	46.9	52.4	44.9	51.3	54.4	50	57.3	55.9	57.2	57.2	51.2	63.2
GWAS400	Chuxianbaihua	71.5	54.9	66.5	49.7	54.8	36.9	53.5	60.9	54.5	45.3	60.5	53.4	41.7	57.8	52.4	57.5
GWAS401	Jie65-1	64.8	66.1	75	68.4	61.3	57.8	58.2	63.8	61.7	60.8	62.5	64.9	51.9	51.4	52.8	51.4
GWAS402	Shenhuang1	55.8	60.3	51.2	55.8	28.3	51.7	56.4	62	56.9	52	72.9	62.8	53.1	47.8	52.1	38.1
GWAS403	Zheyou601	70.8	65.3	60.2	64.9	48.8	63.5	64.6	57.9	81.7	65.1	60.7	43.8	56.8	50.6	47	65.6
GWAS404	Sangao rape	40.6	39	72.6	57.3	57.9	65.5	69.5	75.4	67.4	69.5	62.1	41.4	55.4	70.5	59.8	66.2
GWAS405	Zaofeng1	68.6	76	64	47.4	63.7	63.7	63.7	63.7	53.4	37	82	57.5	59	64.6	25.8	55

## Sheet: Table S4
Supplementary Table 4 QTLs associated with relative root angle (RRA) of the BnaTNDH population in 'pouch and wick' HTP system, by composite interval mapping.
		QTL name	Chromosome	Position (cM)	LOD score	Confidence interval (cM)	Additive effect	R2 (%)
		qRRA-A05a	A05	19.71	2.5823	17.7-20.0	1.811	5.6
		qRRA-A05b	A05	58.51	3.55663	56.4-60.8	-1.935	8.86
		qRRA-A05c	A05	65.91	3.48068	63.8-67.0	-1.7	7.64
		qRRA-A05d	A05	72.01	3.03149	71.8-75.8	-1.738	6.77
		qRRA-C07	C07	30.61	2.50852	26.5-34.3	1.018	5.34

## Sheet: Table S5
Supplementary Table 5 Meta-analysis of a cluster associated with lateral root angle，primary root length, root P concentration and seed yield identified in the BnaTNDH population.
		Cluster codes	Chromosome	Component QTL	Peak position (cM)	Confidence interval (cM)	Physical interval (bp)
		Culster 1	C01	qLPRA_C01a	56.19	54.40-57.99 (cM)	9665603-11209930 (1.5Mb)
				qPRL_LP_RMEL_C1b
				qRPC_LP_C1
				qSY_LP1_C1b
Notes: the QTL for a trait were denominated as "q+trait + P treatment + trial number + chromosome + serial letter". LPRA- root angle at LP, PRL- primary root length, RPC- root P concentration, SY- seed yield.

## Sheet: Table S6
Supplementary Table 6 The genes within the co-located region on chromosome A06 for the root angle of Brassica napus detected by QTL mapping and GWAS analysis at LP
No.	Chromosome	Gene_id	Gene alias	A.thaliana homologous gene	Gene start	Gene end	Gene annotion in Arabidropsis
1	A06	GSBRNA2T00073114001	BnaA06g22550D	AT5G63140	15767519	15771155	purple acid phosphatase 29 (PAP29)
2	A06	GSBRNA2T00073115001	BnaA06g22560D	AT5G63140	15776335	15778036	purple acid phosphatase 29 (PAP29)
3	A06	GSBRNA2T00073117001	BnaA06g22570D	AT5G63160	15781907	15783545	BTB and TAZ domain protein 1 (BT1)
4	A06	GSBRNA2T00073118001	BnaA06g22580D	AT2G42160	15792079	15794614	BRAP2 RING ZnF UBP domain-containing protein 1 (BRIZ1)
5	A06	GSBRNA2T00073119001	BnaA06g22590D	AT5G63180	15794721	15796852	Pectin lyase-like superfamily protein
6	A06	GSBRNA2T00073120001	BnaA06g22600D	AT5G63190	15798868	15802986	MA3 domain-containing protein
7	A06	GSBRNA2T00073121001	BnaA06g22610D	AT3G48410	15803085	15804441	alpha/beta-Hydrolases superfamily protein
8	A06	GSBRNA2T00073122001	BnaA06g22620D	AT5G63220	15804507	15806424	unknown protein
9	A06	GSBRNA2T00073123001	BnaA06g22630D	AT5G63230	15807298	15807640	Carbohydrate-binding X8 domain superfamily protein
10	A06	GSBRNA2T00073126001	BnaA06g22640D	AT5G63260	15815676	15818497	Zinc finger C-x8-C-x5-C-x3-H type family protein
11	A06	GSBRNA2T00073127001	BnaA06g22650D	AT5G63270	15819074	15819627	RPM1-interacting protein 4 (RIN4) family protein
12	A06	GSBRNA2T00073128001	BnaA06g22660D	AT5G63310	15819987	15821809	nucleoside diphosphate kinase 2 (NDPK2)
13	A06	GSBRNA2T00073133001	BnaA06g22670D	AT5G63390	15843671	15845655	O-fucosyltransferase family protein
14	A06	GSBRNA2T00073134001	BnaA06g22680D	AT5G63400	15845949	15847970	adenylate kinase 1 (ADK1)
15	A06	GSBRNA2T00073135001	BnaA06g22690D	AT5G63420	15848233	15855367	embryo defective 2746 (emb2746)
16	A06	GSBRNA2T00073138001	BnaA06g22700D	AT5G63550	15928432	15931416	DEK domain-containing chromatin associated protein
17	A06	GSBRNA2T00073139001	BnaA06g22710D	AT5G63560	15932603	15934380	HXXXD-type acyl-transferase family protein
18	A06	GSBRNA2T00073140001	BnaA06g22720D	AT5G63570	15936544	15938715	glutamate-1-semialdehyde-2,1-aminomutase (GSA1)
19	A06	GSBRNA2T00073141001	BnaA06g22730D	AT5G63580	15940968	15944392	flavonol synthase 2 (FLS2)
20	A06	GSBRNA2T00073142001	BnaA06g22740D		15944504	15944570
21	A06	GSBRNA2T00073143001	BnaA06g22750D	AT5G63590	15948788	15950288	flavonol synthase 3 (FLS3)
22	A06	GSBRNA2T00073148001	BnaA06g22760D	AT2G07760	15969173	15970964	Zinc knuckle (CCHC-type) family protein
23	A06	GSBRNA2T00073150001	BnaA06g22770D	AT5G63620	15975118	15977434	GroES-like zinc-binding alcohol dehydrogenase family protein
24	A06	GSBRNA2T00073151001	BnaA06g22780D	AT5G63630	15978035	15980855	P-loop containing nucleoside triphosphate hydrolases superfamily protein
25	A06	GSBRNA2T00073152001	BnaA06g22790D	AT5G63640	15982188	15985147	ENTH/VHS/GAT family protein
26	A06	GSBRNA2T00073153001	BnaA06g22800D	AT5G63650	15985553	15987282	SNF1-related protein kinase 2.5 (SNRK2.5)
27	A06	GSBRNA2T00073154001	BnaA06g22810D	AT5G08560	15989119	15991017	transducin family protein / WD-40 repeat family protein
28	A06	GSBRNA2T00073155001	BnaA06g22820D	AT5G63680	15993189	15995639	Pyruvate kinase family protein
29	A06	GSBRNA2T00073156001	BnaA06g22830D	AT5G63690	15996378	15996831	Nucleic acid-binding, OB-fold-like protein
30	A06	GSBRNA2T00073157001	BnaA06g22840D	AT5G63710	15998551	16001970	Leucine-rich repeat protein kinase family protein
31	A06	GSBRNA2T00073159001	BnaA06g22850D	AT5G63720	16007853	16009401	KOKOPELLI (KPL)
32	A06	GSBRNA2T00073160001	BnaA06g22860D	AT5G63750	16009536	16013955	ARIADNE 13 (ARI13)
33	A06	GSBRNA2T00073161001	BnaA06g22870D	AT5G63750	16017928	16018486	ARIADNE 13 (ARI13)
34	A06	GSBRNA2T00073162001	BnaA06g22880D	AT5G63770	16021030	16024591	diacylglycerol kinase 2 (DGK2)
35	A06	GSBRNA2T00073163001	BnaA06g22890D	AT5G63780	16026188	16028810	shoot apical meristem arrest 1 (SHA1)
36	A06	GSBRNA2T00073164001	BnaA06g22900D	AT5G63790	16029058	16029982	NAC domain containing protein 102 (NAC102)
37	A06	GSBRNA2T00073165001	BnaA06g22910D	AT5G59060	16030981	16031236	RNA-directed DNA polymerase (reverse transcriptase)-related family protein
38	A06	GSBRNA2T00077253001	BnaA06g22920D	AT5G63800	16037687	16040413	MUCILAGE-MODIFIED 2 (MUM2)
39	A06	GSBRNA2T00077254001	BnaA06g22930D	AT5G63810	16041600	16045652	beta-galactosidase 10 (BGAL10)
40	A06	GSBRNA2T00077255001	BnaA06g22940D	AT5G63830	16045711	16046938	HIT-type Zinc finger family protein
41	A06	GSBRNA2T00077256001	BnaA06g22950D	AT5G63840	16047277	16048017	RADIAL SWELLING 3 (RSW3)
42	A06	GSBRNA2T00077257001	BnaA06g22960D	AT5G63840	16048105	16051372	RADIAL SWELLING 3 (RSW3)
43	A06	GSBRNA2T00077258001	BnaA06g22970D	AT5G63850	16053518	16055959	amino acid permease 4 (AAP4)
44	A06	GSBRNA2T00077259001	BnaA06g22980D	AT5G63860	16056660	16060159	UVB-RESISTANCE 8 (UVR8)
45	A06	GSBRNA2T00077260001	BnaA06g22990D	AT5G09225	16062406	16063535	unknown protein
46	A06	GSBRNA2T00077262001	BnaA06g23000D	AT5G63870	16073255	16074046	serine/threonine phosphatase 7 (PP7)
47	A06	GSBRNA2T00077263001	BnaA06g23010D		16074134	16074722
48	A06	GSBRNA2T00077264001	BnaA06g23020D	AT5G63880	16074860	16076557	VPS20.1
49	A06	GSBRNA2T00077265001	BnaA06g23030D	AT5G63890	16076628	16079430	histidinol dehydrogenase (HDH)
50	A06	GSBRNA2T00077267001	BnaA06g23040D	AT5G63900	16088121	16089537	Acyl-CoA N-acyltransferase with RING/FYVE/PHD-type zinc finger domain
51	A06	GSBRNA2T00077268001	BnaA06g23050D	AT5G63910	16089593	16091935	farnesylcysteine lyase (FCLY)
52	A06	GSBRNA2T00077269001	BnaA06g23060D	AT5G63920	16092455	16092890	topoisomerase 3alpha (TOP3A)
53	A06	GSBRNA2T00077270001	BnaA06g23070D	AT5G63940	16095457	16098786	Protein kinase protein with adenine nucleotide alpha hydrolases-like domain
54	A06	GSBRNA2T00077271001	BnaA06g23080D	AT5G63950	16103307	16109928	chromatin remodeling 24 (CHR24)
55	A06	GSBRNA2T00077273001	BnaA06g23090D	AT5G41970	16114675	16115524	Metal-dependent protein hydrolase
56	A06	GSBRNA2T00077274001	BnaA06g23100D	AT5G63960	16115902	16123004	DNA-directed DNA polymerase delta catalytic subunit
57	A06	GSBRNA2T00077275001	BnaA06g23110D	AT5G63970	16123073	16124988	RGLG3
58	A06	GSBRNA2T00077276001	BnaA06g23120D	AT5G63980	16125732	16127813	SAL1
59	A06	GSBRNA2T00077277001	BnaA06g23130D	AT5G63990	16128868	16131163	Inositol monophosphatase family protein
60	A06	GSBRNA2T00077278001	BnaA06g23140D	AT5G64000	16131783	16133576	SAL2
61	A06	GSBRNA2T00077279001	BnaA06g23150D	AT5G64010	16133688	16135167	unknown protein
62	A06	GSBRNA2T00077281001	BnaA06g23160D	AT3G22961	16142755	16143772	Paired amphipathic helix (PAH2) superfamily protein
63	A06	GSBRNA2T00077282001	BnaA06g23170D	AT5G64020	16144578	16146439	TRICHOME BIREFRINGENCE-LIKE 14 (TBL14)
64	A06	GSBRNA2T00077283001	BnaA06g23180D	AT5G64030	16148590	16154160	S-adenosyl-L-methionine-dependent methyltransferases superfamily protein
65	A06	GSBRNA2T00077284001	BnaA06g23190D	AT5G64040	16154240	16155258	PSAN
66	A06	GSBRNA2T00077285001	BnaA06g23200D	AT5G64050	16155667	16158643	glutamate tRNA synthetase (ERS)
67	A06	GSBRNA2T00077286001	BnaA06g23210D	AT5G64060	16159612	16161971	NAC domain containing protein 103 (NAC103)
68	A06	GSBRNA2T00077289001	BnaA06g23220D	AT5G64070	16163866	16170987	phosphatidylinositol 4-OH kinase beta1 (PI-4KBETA1)
69	A06	GSBRNA2T00077290001	BnaA06g23230D	AT5G64080	16171672	16173109	Bifunctional inhibitor/lipid-transfer protein/seed storage 2S albumin superfamily protein
70	A06	GSBRNA2T00077292001	BnaA06g23240D	AT1G27650	16181449	16182600	ATU2AF35A
71	A06	GSBRNA2T00077293001	BnaA06g23250D	AT5G64100	16185206	16186385	Peroxidase superfamily protein
72	A06	GSBRNA2T00077294001	BnaA06g23260D	AT5G64110	16190450	16192175	Peroxidase superfamily protein
73	A06	GSBRNA2T00077296001	BnaA06g23270D	AT5G64120	16202588	16204023	Peroxidase superfamily protein
74	A06	GSBRNA2T00077297001	BnaA06g23280D	AT5G64130	16211926	16213387	cAMP-regulated phosphoprotein 19-related protein
75	A06	GSBRNA2T00077298001	BnaA06g23290D	AT5G64140	16213857	16214850	ribosomal protein S28 (RPS28)
76	A06	GSBRNA2T00077299001	BnaA06g23300D	AT5G64150	16214915	16216240	RNA methyltransferase family protein
77	A06	GSBRNA2T00077300001	BnaA06g23310D	AT5G64160	16216410	16217796	unknown protein
78	A06	GSBRNA2T00077301001	BnaA06g23320D	AT5G64170	16217846	16222007	dentin sialophosphoprotein-related
79	A06	GSBRNA2T00077302001	BnaA06g23330D	AT5G64180	16222284	16223693	unknown protein
80	A06	GSBRNA2T00077303001	BnaA06g23340D	AT5G64190	16225061	16227106	unknown protein
81	A06	GSBRNA2T00077304001	BnaA06g23350D		16227224	16229610	SC35-like splicing factor
82	A06	GSBRNA2T00077305001	BnaA06g23360D	AT5G64240	16230232	16231899	metacaspase 3 (MC3)
83	A06	GSBRNA2T00077306001	BnaA06g23370D	AT5G64250	16232073	16234078	Aldolase-type TIM barrel family protein
84	A06	GSBRNA2T00077307001	BnaA06g23380D	AT5G64260	16245059	16246273	EXORDIUM like 2 (EXL2)
85	A06	GSBRNA2T00077308001	BnaA06g23390D	AT5G64270	16253903	16255020	splicing factor, putative
86	A06	GSBRNA2T00077309001	BnaA06g23400D	AT5G64270	16255121	16257641	splicing factor, putative
87	A06	GSBRNA2T00077310001	BnaA06g23410D	AT5G64290	16257846	16260437	dicarboxylate transport 2.1 (DIT2.1)

## Sheet: Table S7
Supplementary Table 7 The genes within the confidence interval of cluster1 on chromosome C01 for the lateral root angle, primary root length, root P concentration and seed yield of BnaTNDH population at LP
No.	Chromosome	Gene_id	Gene alias	A.thaliana homologous gene	Gene start	Gene end	Gene annotation in Arabidropsis
1	C01	GSBRNA2T00048686001	BnaC01g14410D	AT4G22940.1	9665389	9667383	Protein kinase superfamily protein
2	C01	GSBRNA2T00048690001	BnaC01g14420D	AT4G22940.1	9678230	9678848	Protein kinase superfamily protein
3	C01	GSBRNA2T00048691001	BnaC01g14430D	AT4G22950.1	9679367	9681079	AGAMOUS-like 19 (AGL19)
4	C01	GSBRNA2T00048692001	BnaC01g14440D	AT4G22950.1	9681167	9682526	AGAMOUS-like 19 (AGL19)
5	C01	GSBRNA2T00048697001	BnaC01g14450D	AT1G70040.1	9694350	9695101	Protein of unknown function (DUF1163)
6	C01	GSBRNA2T00048698001	BnaC01g14460D	AT4G11860.1	9696263	9700055	Unknow protein
7	C01	GSBRNA2T00048699001	BnaC01g14470D	AT4G22970.1	9700822	9711010	homolog of separase (ESP)
8	C01	GSBRNA2T00048700001	BnaC01g14480D	AT3G22050.1	9712481	9714120	Domain of unknown function (DUF26)
9	C01	GSBRNA2T00048702001	BnaC01g14490D		9716985	9717135
10	C01	GSBRNA2T00048704001	BnaC01g14500D		9725057	9725225
11	C01	GSBRNA2T00048705001	BnaC01g14510D	AT3G22040.1	9728614	9728770	Domain of unknown function (DUF26)
12	C01	GSBRNA2T00048706001	BnaC01g14520D	AT3G21910.1	9729648	9730170	Domain of unknown function (DUF26)
13	C01	GSBRNA2T00048707001	BnaC01g14530D	AT3G22040.1	9732551	9734288	Domain of unknown function (DUF26)
14	C01	GSBRNA2T00048712001	BnaC01g14540D	AT4G20910.2	9751256	9753182	HUA ENHANCER 1 (HEN1)
15	C01	GSBRNA2T00048714001	BnaC01g14550D	AT1G62020.1	9754717	9754849	Coatomer, alpha subunit
16	C01	GSBRNA2T00048716001	BnaC01g14560D	AT4G31120.2	9760859	9760982	PROTEIN ARGININE METHYLTRANSFERASE 5 (PRMT5)
17	C01	GSBRNA2T00048719001	BnaC01g14570D	AT4G22980.1	9770424	9772098	Unknow protein
18	C01	GSBRNA2T00048720001	BnaC01g14580D	AT4G22990.2	9776468	9780082	PHT5:3
19	C01	GSBRNA2T00048721001	BnaC01g14590D	AT4G23010.3	9790648	9793273	UDP-galactose transporter 2 (UTR2)
20	C01	GSBRNA2T00048722001	BnaC01g14600D		9883845	9885619
21	C01	GSBRNA2T00048724001	BnaC01g14610D	AT4G23180.1	9887364	9890129	cysteine-rich RLK (RECEPTOR-like protein kinase) 10 (CRK10)
22	C01	GSBRNA2T00048726001	BnaC01g14620D	AT4G23180.1	9894702	9897332	cysteine-rich RLK (RECEPTOR-like protein kinase) 10 (CRK10)
23	C01	GSBRNA2T00048730001	BnaC01g14630D	AT4G23290.2	9914498	9917918	cysteine-rich RLK (RECEPTOR-like protein kinase) 21 (CRK21)
24	C01	GSBRNA2T00048732001	BnaC01g14640D	AT5G63920.1	9929883	9931562	topoisomerase 3alpha (TOP3A)
25	C01	GSBRNA2T00048733001	BnaC01g14650D		9931818	9933528
26	C01	GSBRNA2T00048738001	BnaC01g14660D		9941262	9941463
27	C01	GSBRNA2T00048739001	BnaC01g14670D	AT4G23130.2	9943307	9944811	cysteine-rich RLK (RECEPTOR-like protein kinase) 5 (CRK5)
28	C01	GSBRNA2T00048740001	BnaC01g14680D	AT4G23280.1	9944897	9946307	cysteine-rich RLK (RECEPTOR-like protein kinase) 20 (CRK20)
29	C01	GSBRNA2T00048742001	BnaC01g14690D	AT4G23290.2	9951452	9953976	cysteine-rich RLK (RECEPTOR-like protein kinase) 21 (CRK21)
30	C01	GSBRNA2T00048743001	BnaC01g14700D		9954058	9957684
31	C01	GSBRNA2T00048744001	BnaC01g14710D	AT4G23290.1	9958909	9962779	cysteine-rich RLK (RECEPTOR-like protein kinase) 21 (CRK21)
32	C01	GSBRNA2T00048745001	BnaC01g14720D		9963807	9964089
33	C01	GSBRNA2T00048746001	BnaC01g14730D	AT2G41590.1	9969193	9970828	unknown protein
34	C01	GSBRNA2T00048747001	BnaC01g14740D		9971692	9971974
35	C01	GSBRNA2T00048748001	BnaC01g14750D	AT4G23270.1	9973037	9974423	cysteine-rich RLK (RECEPTOR-like protein kinase) 19 (CRK19)
36	C01	GSBRNA2T00048750001	BnaC01g14760D	AT4G23320.1	9977830	9982240	cysteine-rich RLK (RECEPTOR-like protein kinase) 24 (CRK24)
37	C01	GSBRNA2T00048753001	BnaC01g14770D	AT4G23280.1	10008792	10009056	cysteine-rich RLK (RECEPTOR-like protein kinase) 20 (CRK20)
38	C01	GSBRNA2T00048756001	BnaC01g14780D		10025033	10025272
39	C01	GSBRNA2T00048757001	BnaC01g14790D	AT4G23290.2	10025326	10028808	cysteine-rich RLK (RECEPTOR-like protein kinase) 21 (CRK21)
40	C01	GSBRNA2T00048758001	BnaC01g14800D	AT4G23290.1	10040395	10043607	cysteine-rich RLK (RECEPTOR-like protein kinase) 21 (CRK21)
41	C01	GSBRNA2T00048759001	BnaC01g14810D	AT4G11480.1	10043697	10043952	cysteine-rich RLK (RECEPTOR-like protein kinase) 32 (CRK32)
42	C01	GSBRNA2T00048761001	BnaC01g14820D	AT3G18520.2	10044700	10046783	histone deacetylase 15 (HDA15)
43	C01	GSBRNA2T00048762001	BnaC01g14830D	AT4G23290.2	10050807	10053324	cysteine-rich RLK (RECEPTOR-like protein kinase) 21 (CRK21)
44	C01	GSBRNA2T00048764001	BnaC01g14840D	AT4G23310.1	10058976	10059354	cysteine-rich RLK (RECEPTOR-like protein kinase) 23 (CRK23)
45	C01	GSBRNA2T00048765001	BnaC01g14850D	AT4G23270.1	10059596	10062504	cysteine-rich RLK (RECEPTOR-like protein kinase) 19 (CRK19)
46	C01	GSBRNA2T00048766001	BnaC01g14860D	AT4G23280.1	10063766	10066897	cysteine-rich RLK (RECEPTOR-like protein kinase) 20 (CRK20)
47	C01	GSBRNA2T00048767001	BnaC01g14870D	AT4G23280.1	10068075	10070529	cysteine-rich RLK (RECEPTOR-like protein kinase) 20 (CRK20)
48	C01	GSBRNA2T00048768001	BnaC01g14880D	AT4G23290.2	10077112	10079665	cysteine-rich RLK (RECEPTOR-like protein kinase) 21 (CRK21)
49	C01	GSBRNA2T00048769001	BnaC01g14890D	AT4G23290.2	10081737	10084261	cysteine-rich RLK (RECEPTOR-like protein kinase) 21 (CRK21)
50	C01	GSBRNA2T00048770001	BnaC01g14900D	AT4G23330.2	10092769	10094807	unknown protein
51	C01	GSBRNA2T00048771001	BnaC01g14910D	AT4G23350.1	10095598	10097406	Protein of Unknown Function (DUF239)
52	C01	GSBRNA2T00048772001	BnaC01g14920D	AT4G23350.1	10105812	10107620	Protein of Unknown Function (DUF239)
53	C01	GSBRNA2T00048773001	BnaC01g14930D		10113530	10113740
54	C01	GSBRNA2T00048774001	BnaC01g14940D	AT4G23370.1	10114730	10116669	unknown protein
55	C01	GSBRNA2T00048775001	BnaC01g14950D		10121142	10121292
56	C01	GSBRNA2T00048776001	BnaC01g14960D	AT4G23370.1	10128579	10130500	unknown protein
57	C01	GSBRNA2T00048778001	BnaC01g14970D		10139866	10141028
58	C01	GSBRNA2T00048779001	BnaC01g14980D	AT4G23410.1	10151987	10153406	tetraspanin5 (TET5)
59	C01	GSBRNA2T00048780001	BnaC01g14990D	AT4G23430.2	10155107	10157665	TRANSLOCON AT THE INNER ENVELOPE MEMBRANE OF CHLOROPLASTS 32 (TIC32)
60	C01	GSBRNA2T00048782001	BnaC01g15000D	AT4G23440.1	10164637	10167536	Disease resistance protein (TIR-NBS class)
61	C01	GSBRNA2T00048783001	BnaC01g15010D	AT4G23450.3	10168010	10168797	RING/U-box superfamily protein
62	C01	GSBRNA2T00048785001	BnaC01g15020D		10181285	10182307
63	C01	GSBRNA2T00048786001	BnaC01g15030D	AT1G11580.1	10182365	10183706	methylesterase PCR A (PMEPCRA)
64	C01	GSBRNA2T00048787001	BnaC01g15040D	AT4G23620.2	10207183	10210743	Ribosomal protein L25/Gln-tRNA synthetase, anti-codon-binding domain
65	C01	GSBRNA2T00048788001	BnaC01g15050D	AT4G23610.1	10210846	10211566	Late embryogenesis abundant (LEA) hydroxyproline-rich glycoprotein
66	C01	GSBRNA2T00048790001	BnaC01g15060D	AT4G23600.1	10218670	10221070	CORONATINE INDUCED 1 (CORI3)
67	C01	GSBRNA2T00048791001	BnaC01g15070D	AT4G23570.3	10228750	10229995	SGT1A
68	C01	GSBRNA2T00048792001	BnaC01g15080D	AT4G37860.1	10234498	10235858	SPT2 chromatin protein
69	C01	GSBRNA2T00048796001	BnaC01g15090D	AT4G23570.3	10254538	10256400	SGT1A
70	C01	GSBRNA2T00048797001	BnaC01g15100D	AT4G23560.1	10259471	10261956	glycosyl hydrolase 9B15 (GH9B15)
71	C01	GSBRNA2T00048799001	BnaC01g15110D		10274952	10275174
72	C01	GSBRNA2T00048801001	BnaC01g15120D	AT4G23500.1	10302188	10305910	Pectin lyase-like superfamily protein
73	C01	GSBRNA2T00048802001	BnaC01g15130D	AT4G23500.1	10306023	10306247	Pectin lyase-like superfamily protein
74	C01	GSBRNA2T00048803001	BnaC01g15140D	AT4G23500.1	10306331	10306690	Pectin lyase-like superfamily protein
75	C01	GSBRNA2T00048807001	BnaC01g15150D	AT5G25290.1	10353881	10354496	unknown protein
76	C01	GSBRNA2T00048808001	BnaC01g15160D		10354761	10354938
77	C01	GSBRNA2T00048809001	BnaC01g15170D	AT5G16710.1	10355439	10359186	dehydroascorbate reductase 1 (DHAR3)
78	C01	GSBRNA2T00048812001	BnaC01g15180D	AT5G25290.1	10369633	10370698	unknown protein
79	C01	GSBRNA2T00048813001	BnaC01g15190D	AT4G23510.1	10376567	10378532	Disease resistance protein (TIR-NBS-LRR class) family
80	C01	GSBRNA2T00048814001	BnaC01g15200D		10385908	10386756
81	C01	GSBRNA2T00048816001	BnaC01g15210D	AT4G23510.1	10388737	10390659	Disease resistance protein (TIR-NBS-LRR class) family
82	C01	GSBRNA2T00048819001	BnaC01g15220D	AT4G23515.1	10405271	10406673	Toll-Interleukin-Resistance (TIR) domain family protein
83	C01	GSBRNA2T00048820001	BnaC01g15230D	AT4G23515.1	10408383	10409922	Toll-Interleukin-Resistance (TIR) domain family protein
84	C01	GSBRNA2T00048821001	BnaC01g15240D	AT4G23510.1	10411106	10415765	Disease resistance protein (TIR-NBS-LRR class) family
85	C01	GSBRNA2T00048822001	BnaC01g15250D	AT5G25290.1	10415850	10416456	unknown protein
86	C01	GSBRNA2T00048823001	BnaC01g15260D	AT4G23510.1	10425357	10425729	Disease resistance protein (TIR-NBS-LRR class) family
87	C01	GSBRNA2T00048824001	BnaC01g15270D	AT3G43950.1	10432944	10433565	Protein kinase superfamily protein
88	C01	GSBRNA2T00048826001	BnaC01g15280D	AT5G25290.1	10442337	10443589	unknown protein
89	C01	GSBRNA2T00025903001	BnaC01g15290D	AT4G23530.1	10449561	10450793	unknown protein
90	C01	GSBRNA2T00025902001	BnaC01g15300D	AT4G23540.1	10450853	10456372	ARM repeat superfamily protein
91	C01	GSBRNA2T00025900001	BnaC01g15310D		10458498	10458804
92	C01	GSBRNA2T00025896001	BnaC01g15320D	AT4G23550.1	10484060	10485442	WRKY29
93	C01	GSBRNA2T00022461001	BnaC01g15330D	AT4G23515.1	10495086	10496712	Toll-Interleukin-Resistance (TIR) domain family protein
94	C01	GSBRNA2T00022463001	BnaC01g15340D	AT4G23620.1	10518950	10520282	Ribosomal protein L25/Gln-tRNA synthetase, anti-codon-binding domain
95	C01	GSBRNA2T00022465001	BnaC01g15350D	AT4G23630.1	10522011	10523578	VIRB2-interacting protein 1 (BTI1)
96	C01	GSBRNA2T00022466001	BnaC01g15360D	AT4G23640.1	10524195	10527820	TINY ROOT HAIR 1 (TRH1)
97	C01	GSBRNA2T00022467001	BnaC01g15370D	AT3G20580.1	10532927	10533454	COBRA-like protein 10 precursor (COBL10)
98	C01	GSBRNA2T00022468001	BnaC01g15380D	AT3G20570.1	10533900	10534817	early nodulin-like protein 9 (ENODL9)
99	C01	GSBRNA2T00022469001	BnaC01g15390D	AT3G20557.1	10539449	10540067	unknown protein
100	C01	GSBRNA2T00022470001	BnaC01g15400D		10544387	10544564
101	C01	GSBRNA2T00022471001	BnaC01g15410D	AT3G20550.1	10544918	10545535	DAWDLE (DDL)
102	C01	GSBRNA2T00022472001	BnaC01g15420D	AT3G20530.1	10546460	10547547	Protein kinase superfamily protein
103	C01	GSBRNA2T00014759001	BnaC01g15430D	AT1G06900.1	10550240	10551159	Insulinase (Peptidase family M16) family protein
104	C01	GSBRNA2T00014760001	BnaC01g15440D	AT1G06900.1	10557037	10557558	Insulinase (Peptidase family M16) family protein
105	C01	GSBRNA2T00014761001	BnaC01g15450D		10561349	10562474
106	C01	GSBRNA2T00014763001	BnaC01g15460D	AT4G23650.1	10568021	10570646	calcium-dependent protein kinase 6 (CDPK6)
107	C01	GSBRNA2T00014764001	BnaC01g15470D	AT4G23660.2	10571339	10574746	polyprenyltransferase 1 (PPT1)
108	C01	GSBRNA2T00014765001	BnaC01g15480D	AT4G23680.1	10579329	10580821	Polyketide cyclase/dehydrase and lipid transport superfamily protein
109	C01	GSBRNA2T00014768001	BnaC01g15490D	AT4G14060.1	10597373	10598427	Polyketide cyclase/dehydrase and lipid transport superfamily protein
110	C01	GSBRNA2T00116231001	BnaC01g15500D	AT5G03730.1	10612895	10614282	CONSTITUTIVE TRIPLE RESPONSE 1 (CTR1)
111	C01	GSBRNA2T00116229001	BnaC01g15510D	AT4G23690.1	10622317	10622878	Disease resistance-responsive (dirigent-like protein) family protein
112	C01	GSBRNA2T00116222001	BnaC01g15520D	AT4G23700.1	10636746	10640075	cation/H+ exchanger 17 (CHX17)
113	C01	GSBRNA2T00116220001	BnaC01g15530D	AT4G23710.1	10648638	10649927	vacuolar ATP synthase subunit G2 (VAG2)
114	C01	GSBRNA2T00116218001	BnaC01g15540D	AT4G23730.1	10671368	10674038	Galactose mutarotase-like superfamily protein
115	C01	GSBRNA2T00116217001	BnaC01g15550D	AT4G23740.1	10674698	10676484	Leucine-rich repeat protein kinase family protein
116	C01	GSBRNA2T00116216001	BnaC01g15560D	AT4G23740.1	10676554	10677972	Leucine-rich repeat protein kinase family protein
117	C01	GSBRNA2T00116215001	BnaC01g15570D	AT2G40800.1	10679129	10679664	unknown protein
118	C01	GSBRNA2T00116214001	BnaC01g15580D		10679930	10680017
119	C01	GSBRNA2T00116213001	BnaC01g15590D		10680084	10680556
120	C01	GSBRNA2T00116212001	BnaC01g15600D		10680775	10681716
121	C01	GSBRNA2T00116207001	BnaC01g15610D	AT4G23750.2	10709497	10710466	cytokinin response factor 2 (CRF2)
122	C01	GSBRNA2T00116205001	BnaC01g15620D	AT3G04350.1	10732322	10732863	Plant protein of unknown function (DUF946)
123	C01	GSBRNA2T00116203001	BnaC01g15630D	AT4G23800.2	10735815	10737954	HMG (high mobility group) box protein
124	C01	GSBRNA2T00116202001	BnaC01g15640D	AT4G23810.1	10738096	10739377	WRKY53
125	C01	GSBRNA2T00116201001	BnaC01g15650D	AT2G19170.1	10746662	10747247	subtilisin-like serine protease 3 (SLP3)
126	C01	GSBRNA2T00116200001	BnaC01g15660D	AT4G23820.1	10748642	10751697	Pectin lyase-like superfamily protein
127	C01	GSBRNA2T00116198001	BnaC01g15670D	AT4G23850.1	10752423	10756922	long-chain acyl-CoA synthetase 4 (LACS4)
128	C01	GSBRNA2T00116196001	BnaC01g15680D	AT4G23860.3	10766799	10769127	PHD finger protein-related
129	C01	GSBRNA2T00116195001	BnaC01g15690D	AT4G23870.1	10781579	10781933	unknown protein
130	C01	GSBRNA2T00116194001	BnaC01g15700D	AT4G23880.1	10783356	10783947	unknown protein
131	C01	GSBRNA2T00116193001	BnaC01g15710D	AT4G23885.1	10786294	10787415	unknown protein
132	C01	GSBRNA2T00116192001	BnaC01g15720D	AT4G23890.1	10787535	10788264	unknown protein
133	C01	GSBRNA2T00116191001	BnaC01g15730D	AT4G23895.3	10789630	10790070	Pleckstrin homology (PH) domain-containing protein
134	C01	GSBRNA2T00116190001	BnaC01g15740D	AT4G23900.1	10790468	10793134	Nucleoside diphosphate kinase family protein
135	C01	GSBRNA2T00116189001	BnaC01g15750D	AT4G23910.2	10793366	10796171	unknown protein
136	C01	GSBRNA2T00116188001	BnaC01g15760D	AT4G23920.1	10800890	10803717	UDP-D-glucose/UDP-D-galactose 4-epimerase 2 (UGE2)
137	C01	GSBRNA2T00116187001	BnaC01g15770D	AT4G23930.1	10803841	10804453	Late embryogenesis abundant (LEA) hydroxyproline-rich glycoprotein
138	C01	GSBRNA2T00116186001	BnaC01g15780D	AT4G23940.1	10804711	10809470	FtsH extracellular protease family
139	C01	GSBRNA2T00116185001	BnaC01g15790D	AT4G23950.1	10809666	10811768	Galactose-binding protein
140	C01	GSBRNA2T00116184001	BnaC01g15800D	AT4G23980.1	10827454	10830328	auxin response factor 9 (ARF9)
141	C01	GSBRNA2T00116182001	BnaC01g15810D	AT4G24000.1	10836021	10836279	cellulose synthase like G2 (CSLG2)
142	C01	GSBRNA2T00116181001	BnaC01g15820D	AT4G24000.1	10836350	10839313	cellulose synthase like G2 (CSLG2)
143	C01	GSBRNA2T00116179001	BnaC01g15830D	AT4G24000.1	10845373	10849265	cellulose synthase like G2 (CSLG2)
144	C01	GSBRNA2T00116178001	BnaC01g15840D	AT4G24015.1	10849335	10851343	RING/U-box superfamily protein
145	C01	GSBRNA2T00116173001	BnaC01g15850D	AT4G24020.1	10891089	10895162	NIN like protein 7 (NLP7)
146	C01	GSBRNA2T00116171001	BnaC01g15860D	AT4G24026.1	10901035	10901272	unknown protein
147	C01	GSBRNA2T00116170001	BnaC01g15870D	AT4G24040.1	10902784	10905817	trehalase 1 (TRE1)
148	C01	GSBRNA2T00116168001	BnaC01g15880D	AT4G24060.1	10936245	10937721	Dof-type zinc finger DNA-binding family protein
149	C01	GSBRNA2T00116166001	BnaC01g15890D	AT4G24080.1	10967950	10969268	aldolase like (ALL1)
150	C01	GSBRNA2T00116165001	BnaC01g15900D	AT4G24080.1	10971933	10972977	aldolase like (ALL1)
151	C01	GSBRNA2T00116164001	BnaC01g15910D	AT4G24090.1	10974677	10976437	unknown protein
152	C01	GSBRNA2T00116163001	BnaC01g15920D	AT4G24100.1	10976842	10981828	Protein kinase superfamily protein
153	C01	GSBRNA2T00116162001	BnaC01g15930D	AT4G24110.1	10982023	10982779	unknown protein
154	C01	GSBRNA2T00116160001	BnaC01g15940D	AT4G24120.1	11004466	11007122	YELLOW STRIPE like 1 (YSL1)
155	C01	GSBRNA2T00116158001	BnaC01g15950D	AT5G45570.1	11011724	11013179	Ulp1 protease family protein
156	C01	GSBRNA2T00116153001	BnaC01g15960D	AT4G24130.1	11020072	11020880	Protein of unknown function, DUF538
157	C01	GSBRNA2T00116151001	BnaC01g15970D	AT4G24150.1	11032310	11033723	growth-regulating factor 8 (GRF8)
158	C01	GSBRNA2T00116150001	BnaC01g15980D	AT4G24160.1	11034977	11037243	alpha/beta-Hydrolases superfamily protein
159	C01	GSBRNA2T00116149001	BnaC01g15990D	AT4G24170.1	11038238	11041460	ATP binding microtubule motor family protein
160	C01	GSBRNA2T00116148001	BnaC01g16000D	AT4G24170.1	11041596	11046054	ATP binding microtubule motor family protein
161	C01	GSBRNA2T00116146001	BnaC01g16010D	AT4G24170.1	11063315	11064498	ATP binding microtubule motor family protein
162	C01	GSBRNA2T00116145001	BnaC01g16020D	AT4G24170.1	11067813	11068137	ATP binding microtubule motor family protein
163	C01	GSBRNA2T00116143001	BnaC01g16030D	AT4G24175.1	11071482	11073147	unknown protein
164	C01	GSBRNA2T00116142001	BnaC01g16040D	AT4G24180.1	11074083	11074928	THAUMATIN-LIKE PROTEIN 1 (TLP1)
165	C01	GSBRNA2T00116141001	BnaC01g16050D	AT4G24190.1	11075357	11079427	SHEPHERD (SHD)
166	C01	GSBRNA2T00116138001	BnaC01g16060D	AT4G24204.2	11103136	11103706	RING/U-box superfamily protein
167	C01	GSBRNA2T00116137001	BnaC01g16070D	AT4G24210.1	11105059	11105888	SLEEPY1 (SLY1)
168	C01	GSBRNA2T00116136001	BnaC01g16080D	AT4G24220.1	11106465	11107802	VEIN PATTERNING 1 (VEP1)
169	C01	GSBRNA2T00116135001	BnaC01g16090D		11108509	11109053
170	C01	GSBRNA2T00116134001	BnaC01g16100D	AT4G15900.1	11109297	11110139	pleiotropic regulatory locus 1 (PRL1)
171	C01	GSBRNA2T00116133001	BnaC01g16110D	AT4G24230.5	11110638	11112452	acyl-CoA-binding domain 3 (ACBP3)
172	C01	GSBRNA2T00116130001	BnaC01g16120D	AT4G24240.1	11119170	11120916	WRKY DNA-binding protein 7 (WRKY7)
173	C01	GSBRNA2T00116129001	BnaC01g16130D		11121050	11121107
174	C01	GSBRNA2T00116128001	BnaC01g16140D	AT4G24250.1	11121204	11123751	MILDEW RESISTANCE LOCUS O 13 (MLO13)
175	C01	GSBRNA2T00116127001	BnaC01g16150D	AT4G24260.1	11124043	11126693	glycosyl hydrolase 9A3 (GH9A3)
176	C01	GSBRNA2T00116126001	BnaC01g16160D	AT4G24265.1	11126955	11127420	unknown protein
177	C01	GSBRNA2T00116125001	BnaC01g16170D	AT4G24270.1	11128308	11133325	EMBRYO DEFECTIVE 140 (EMB140)
178	C01	GSBRNA2T00116121001	BnaC01g16180D	AT4G24270.1	11140001	11145320	EMBRYO DEFECTIVE 140 (EMB140)
179	C01	GSBRNA2T00116117001	BnaC01g16190D	AT4G24275.1	11150661	11151158	unknown protein
180	C01	GSBRNA2T00116116001	BnaC01g16200D	AT4G24280.1	11153983	11157177	chloroplast heat shock protein 70-1 (cpHsc70-1)
181	C01	GSBRNA2T00116115001	BnaC01g16210D	AT4G24280.1	11160780	11163748	chloroplast heat shock protein 70-1 (cpHsc70-1)
182	C01	GSBRNA2T00116114001	BnaC01g16220D		11164604	11165389
183	C01	GSBRNA2T00116113001	BnaC01g16230D	AT4G24280.1	11165714	11169700	chloroplast heat shock protein 70-1 (cpHsc70-1)
184	C01	GSBRNA2T00116112001	BnaC01g16240D	AT4G24290.2	11171146	11174183	MAC/Perforin domain-containing protein
185	C01	GSBRNA2T00116111001	BnaC01g16250D	AT4G24310.1	11174980	11175631	Protein of unknown function (DUF679)
186	C01	GSBRNA2T00116110001	BnaC01g16260D	AT4G24320.1	11176122	11177274	Ubiquitin carboxyl-terminal hydrolase family protein
187	C01	GSBRNA2T00116109001	BnaC01g16270D	AT4G24330.1	11177689	11180008	Protein of unknown function (DUF1682)
188	C01	GSBRNA2T00116108001	BnaC01g16280D	AT4G24340.1	11200533	11203506	Phosphorylase superfamily protein
189	C01	GSBRNA2T00116107001	BnaC01g16290D	AT4G24350.1	11204185	11207337	Phosphorylase superfamily protein
190	C01	GSBRNA2T00116106001	BnaC01g16300D	AT4G24370.1	11207554	11208067	unknown protein
191	C01	GSBRNA2T00116105001	BnaC01g16310D	AT4G24380.1	11208445	11209706	dihydrofolate reductase
192	C01	GSBRNA2T00116104001	BnaC01g16320D	AT4G24390.1	11209843	11212502	RNI-like superfamily protein
